# Supplementary material for: The Effect of Acute and Chronic Social Stress on the Hippocampal Transcriptome in Mice
Source: PLoS One. 2015 Nov 10;10(11):e0142195. doi: 10.1371/journal.pone.0142195 (PMC4640871; doi:10.1371/journal.pone.0142195)
Supplement: S1 Table — (XLSX) [file pone.0142195.s002.xlsx]

## Sheet:  primers for qPCR
Gene Name	Forward or reverse primer	Primer sequence	Anealing temperature
Aqp1	F	ACCTGCTGGCGATTGACTAC	57
	R	TGGTTTGAGAAGTTGCGGGT
Egr2	F	GCCAAGGCCGTAGACAAAATC	60
	R	CAATGTTGATCATGCCATCTCCC
Folr1	F	CTGCCTCTATGAGTGTTCCCC	61
	R	GGACCAGTTCCATCCCTTGT
Gbp4	F	TGATGGATCTCTCGACGCAA	60
	R	GCAGAAGGAGCATCAGGAGT
Gapdh	F	TCAAGCTCATTTCCTGGTATGACAA	60
	R	TCTCTTGCTCAGTGTCCTTGCT
Hbb-b1	F	CTGATTCTGTTGTGTTGACTTG	61
	R	AGGTCTCCAAAGCTATCAAAGT
Kcne2	F	GCAGGGCTTACAGGTCTCAA	57
	R	TCCCCCTTGCTGTGTGGTAT
Prlr	F	AACGCTTCTCTGTGGAGGTG	57
	R	GCTGGCCCTTCTTCTTGCTA
S100a8	F	TTCGTGACAATGCCGTCTGA	60
	R	TTATATTCTGCACAAACTGAGGAC
Spp1	F	AGGAGTTTCCAGGTTTCTGATG	60
	R	CGCTCTTCATGTGAGAGGTGA
Ttr	F	TCGCGGATGTGGTTTTCACAG	57
	R	CTCTCAATTCTGGGGGTTGCT
Vwf	F	TTCACAAATCCACGGAGCCA	60
	R	GAAACACTGCCACTCGGTTG
Sequences and annealing temperatures of primers used for qPCR
