# Supplementary material for: The Effect of Acute and Chronic Social Stress on the Hippocampal Transcriptome in Mice
Source: PLoS One. 2015 Nov 10;10(11):e0142195. doi: 10.1371/journal.pone.0142195 (PMC4640871; doi:10.1371/journal.pone.0142195)
Supplement: S2 Table — (XLSX) [file pone.0142195.s003.xlsx]

## Sheet: S2
Probe Name	Gene Name	Systematic Name	Description	Acute stress		8 days of stress		13 days of stress		13 days of stress + 5 days of recovery		Cluster	Subcluster
				logFC	adj P Val	logFC	adj P Val	logFC	adj P Val	logFC	adj P Val
A_52_P238230	AF152371	AF152371	kappa light chain of Mab7	NA	NA	NA	NA	NA	NA	0.582489	0.0347194	1 (0.55)
A_51_P216085	Lrrc46	NM_027026	leucine rich repeat containing 46	NA	NA	NA	NA	NA	NA	0.596897	0.00229047	1 (0.55)
A_51_P119760	H2-Aa	NM_010378	histocompatibility 2, class II antigen A, alpha	NA	NA	-0.551918	0.000259971	NA	NA	NA	NA	1 (0.55)
A_52_P428699	C2	NM_013484	complement component 2	NA	NA	NA	NA	0.508019	0.00406167	NA	NA	2 (0.7)	2a (0.81)
A_51_P182303	Col1a2	NM_007743	collagen, type I, alpha 2	NA	NA	NA	NA	0.541578	0.000632152	NA	NA	2 (0.7)	2a (0.81)
A_51_P372819	Ptgis	NM_008968	prostaglandin I2	NA	NA	NA	NA	0.526069	0.0205647	NA	NA	2 (0.7)	2a (0.81)
A_52_P525107	Col1a1	NM_007742	collagen, type I, alpha 1	NA	NA	NA	NA	0.54541	1.54e-05	NA	NA	2 (0.7)	2b (0.81)
A_51_P515605	Col3a1	NM_009930	collagen, type III, alpha 1	NA	NA	NA	NA	0.769313	5.41e-05	NA	NA	2 (0.7)	2b (0.81)
A_51_P186703	Fbln5	AK090129	RCB-0545 OHTA cDNA, RIKEN full-length enriched library, clone:G431002M01 product:fibulin 5, full insert sequence.	NA	NA	NA	NA	0.618871	8.68e-08	NA	NA	2 (0.7)	2b (0.81)
A_52_P309381	Cfh	NM_009888	complement component factor h	NA	NA	NA	NA	0.508671	1.2e-06	NA	NA	2 (0.7)	2b (0.81)
A_51_P426270	Mgp	NM_008597	matrix Gla protein	NA	NA	NA	NA	1.10954	2.19e-13	NA	NA	2 (0.7)	2b (0.81)
A_51_P441426	Pf4	NM_019932	platelet factor 4	NA	NA	NA	NA	0.510164	0.00766883	NA	NA	2 (0.7)	2b (0.81)
A_51_P103397	Vwf	NM_011708	Von Willebrand factor homolog	NA	NA	NA	NA	0.811006	7.08e-07	NA	NA	2 (0.7)	2b (0.81)
A_51_P103406	Vwf	NM_011708	Von Willebrand factor homolog	NA	NA	NA	NA	0.808053	2.06e-07	NA	NA	2 (0.7)	2b (0.81)
A_51_P350817	Cnn1	NM_009922	calponin 1	NA	NA	NA	NA	0.785247	7.32e-06	NA	NA	2 (0.7)	2b (0.81)
A_51_P157042	Ctgf	NM_010217	connective tissue growth factor	NA	NA	NA	NA	0.660786	7.79e-07	NA	NA	2 (0.7)	2b (0.81)
A_52_P631547	Cytl1	NM_001081106	cytokine-like 1	NA	NA	NA	NA	0.576272	2.4e-05	NA	NA	2 (0.7)	2b (0.81)
A_52_P517683	Tagln	NM_011526	transgelin	NA	NA	NA	NA	0.623647	0.0023512	NA	NA	2 (0.7)	2b (0.81)
A_52_P322421	Mpzl2	NM_007962	myelin protein zero-like 2	NA	NA	NA	NA	0.537164	5.24e-05	NA	NA	2 (0.7)	2b (0.81)
A_52_P559076	Prdm6	NM_001033281	PR domain containing 6	NA	NA	NA	NA	0.539974	0.000358798	NA	NA	2 (0.7)	2b (0.81)
A_51_P236303	Serpina1d	NM_009246	serine peptidase inhibitor, clade A, member 1D	NA	NA	NA	NA	0.507802	0.0045716	NA	NA	2 (0.7)	2b (0.81)
A_52_P582059	Lyz1	NM_013590	lysozyme 1	NA	NA	NA	NA	0.514534	1.17e-06	NA	NA	2 (0.7)
A_51_P240501	4930583H14Rik	NM_026358	RIKEN cDNA 4930583H14 gene, transcript variant 1	NA	NA	NA	NA	0.94849	0.000952922	NA	NA	3 (0.9)
A_51_P198694	Gckr	NM_144909	glucokinase regulatory protein	NA	NA	NA	NA	0.502107	0.0290841	NA	NA	3 (0.9)
A_52_P364021	Mogat1	NM_026713	monoacylglycerol O-acyltransferase 1	NA	NA	NA	NA	1.13209	0.00510015	NA	NA	3 (0.9)
A_52_P64376	Mogat1	NM_026713	monoacylglycerol O-acyltransferase 1	NA	NA	NA	NA	0.527451	0.00871315	NA	NA	3 (0.9)
A_51_P293862	Gnb3	NM_013530	guanine nucleotide binding protein, beta 3	NA	NA	NA	NA	0.552869	0.00484857	NA	NA	3 (0.9)
A_52_P650453	Spink4	NM_011463	serine peptidase inhibitor, Kazal type 4	NA	NA	NA	NA	0.921536	0.000503589	NA	NA	3 (0.9)
A_51_P504362	Cga	NM_009889	glycoprotein hormones, alpha subunit	NA	NA	NA	NA	0.565018	0.00250534	NA	NA	3 (0.9)
A_52_P398974	Pde6g	NM_012065	phosphodiesterase 6G, cGMP-specific, rod, gamma	NA	NA	NA	NA	0.664168	3.31e-05	NA	NA	3 (0.9)
A_51_P458130	Tph1	NM_009414	tryptophan hydroxylase 1, transcript variant 1	NA	NA	NA	NA	0.840747	5.72e-05	NA	NA	3 (0.9)
A_51_P511431	Sag	NM_009118	retinal S-antigen	NA	NA	NA	NA	0.614213	1.1e-05	NA	NA	3 (0.9)
A_52_P520986	Ank2	AK036179	RIKEN full-length enriched library, clone:9630044E16	NA	NA	NA	NA	NA	NA	-0.818953	0.000393349	4 (0.66)	4a (0.82)
A_51_P173043	Egr2	NM_010118	early growth response 2	NA	NA	NA	NA	NA	NA	-0.679392	8.43e-07	4 (0.66)	4a (0.82)
A_52_P21550	Gcnt1	NM_173442	glucosaminyl (N-acetyl) transferase 1, core 2, transcript variant 1	NA	NA	NA	NA	NA	NA	-0.515859	0.0253252	4 (0.66)	4a (0.82)
A_51_P508781	Best1	NM_011913	bestrophin 1	NA	NA	NA	NA	NA	NA	0.652866	0.000161389	4 (0.66)	4b (0.76)
A_52_P522230	Stx3	AK137098	RIKEN full-length enriched library, clone:9430075B11	NA	NA	NA	NA	NA	NA	0.563023	0.000169121	4 (0.66)	4b (0.76)
A_51_P256827	S100a8	NM_013650	S100 calcium binding protein A8	NA	NA	0.899178	0.0212462	0.977686	0.00384044	NA	NA	4 (0.66)	4b (0.76)
A_51_P402943	S100a9	NM_009114	S100 calcium binding protein A9	NA	NA	1.43463	3.11e-08	1.3709	2.28e-08	NA	NA	4 (0.66)	4b (0.76)
A_51_P447976	Fam46c	NM_001142952	family with sequence similarity 46, member C	NA	NA	NA	NA	0.901526	7.63e-10	NA	NA	5 (0.64)	5a (0.79)
A_51_P327451	Alas2	NM_009653	aminolevulinic acid synthase 2, erythroid	NA	NA	1.07557	5.3e-10	1.53022	7.69e-14	NA	NA	5 (0.64)	5a (0.79)
A_52_P278538	Hba-a1	NM_008218	hemoglobin alpha, adult chain 1	NA	NA	0.980193	4.35e-12	1.40563	6.38e-16	NA	NA	5 (0.64)	5a (0.79)
A_52_P208681	Hba-a2	M10466	alpha-globin	NA	NA	0.936047	1.79e-11	1.38232	1.16e-15	NA	NA	5 (0.64)	5a (0.79)
A_51_P374468	Hbb-b1	NM_008220	hemoglobin, beta adult major chain	NA	NA	1.10644	2.71e-12	1.7252	4.77e-17	0.561808	4.25e-06	5 (0.64)	5a (0.79)
A_51_P374476	Hbb-b1	NM_008220	hemoglobin, beta adult major chain	NA	NA	1.20645	2.68e-13	1.75067	2.57e-17	NA	NA	5 (0.64)	5a (0.79)
A_52_P213909	Hbb-b1	NM_008220	hemoglobin, beta adult major chain	NA	NA	1.15488	7.1e-13	1.70076	4.77e-17	NA	NA	5 (0.64)	5a (0.79)
A_52_P260346	Hbb-b1	NM_008220	hemoglobin, beta adult major chain	NA	NA	1.14149	2.68e-16	1.59354	5.81e-20	NA	NA	5 (0.64)	5a (0.79)
A_52_P33382	Gm5226	XM_356935	predicted pseudogene 5226	NA	NA	0.890654	1.86e-05	1.13051	1.02e-07	NA	NA	5 (0.64)	5a (0.79)
A_51_P510713	Isg20	NM_020583	interferon-stimulated protein, transcript variant 1	NA	NA	NA	NA	0.664689	0.000800197	NA	NA	5 (0.64)	5a (0.79)
A_51_P358765	Spp1	NM_009263	secreted phosphoprotein 1, transcript variant 4	NA	NA	0.551866	0.0108337	1.06257	2.38e-07	NA	NA	5 (0.64)	5a (0.79)
A_51_P196972	Slc4a1	NM_011403	solute carrier family 4, member 1	NA	NA	NA	NA	0.857656	0.000133487	NA	NA	5 (0.64)	5a (0.79)
A_51_P153995	Gp9	NM_018762	glycoprotein 9	NA	NA	NA	NA	0.548665	0.00147941	NA	NA	5 (0.64)
A_51_P183571	Serpine1	NM_008871	serine peptidase inhibitor, clade E, member 1	NA	NA	NA	NA	0.666908	0.0490464	NA	NA	5 (0.64)
A_51_P290556	9430031J16Rik	ENSMUST00000113491	RIKEN cDNA 9430031J16 gene	NA	NA	-0.538795	0.0055704	NA	NA	NA	NA
A_52_P531610	Agxt2l1	ENSMUST00000172432	alanine-glyoxylate aminotransferase 2-like 1	NA	NA	-0.943894	0.015032	NA	NA	NA	NA
A_51_P151586	Gsg2	NM_010353	germ cell-specific gene 2	NA	NA	0.641711	1.34e-07	NA	NA	NA	NA	6 (0.61)
A_52_P561746	Arhgap6	NM_009707	Rho GTPase activating protein 6, transcript variant 1	NA	NA	0.508116	0.0456206	NA	NA	NA	NA	6 (0.61)
A_52_P158095	NAP107172-1	NAP107172-1	Unknown	NA	NA	-0.671783	3.42e-06	NA	NA	NA	NA	6 (0.61)
A_51_P459498	Crygs	NM_009967	crystallin, gamma S	NA	NA	0.634919	0.0140343	NA	NA	NA	NA	6 (0.61)
A_52_P88793	Zfp933	NM_198619	zinc finger protein 933	NA	NA	-0.534835	0.000321554	NA	NA	NA	NA	6 (0.61)
A_52_P497134	A730090H04Rik	NR_040279	RIKEN cDNA A730090H04 gene	NA	NA	NA	NA	-0.889978	0.0212994	NA	NA
A_52_P564827	ENSMUST00000174728	ENSMUST00000174728	cDNA sequence BC023719	NA	NA	1.14646	0.0196954	-1.1157	0.0111945	NA	NA
A_51_P160713	Alb	NM_009654	albumin	NA	NA	NA	NA	-0.899706	0.0475436	NA	NA
A_51_P335104	Slx1b	NM_029420	SLX1 structure-specific endonuclease subunit homolog B (S. cerevisiae), transcript variant 1	NA	NA	NA	NA	1.02978	2.34e-11	-1.04724	2.73e-10
A_52_P295104	2210020M01Rik	NM_183259	RIKEN cDNA 2210020M01 gene	NA	NA	NA	NA	0.578987	0.00925323	NA	NA	7 (0.81)
A_51_P191700	Col18a1	NM_009929	collagen, type XVIII, alpha 1, transcript variant 2	NA	NA	NA	NA	0.596624	1.31e-09	NA	NA	7 (0.81)
A_52_P261846	Col18a1	NM_009929	collagen, type XVIII, alpha 1, transcript variant 2	NA	NA	NA	NA	0.61333	4.64e-06	NA	NA	7 (0.81)
A_51_P327983	4833427G06Rik	NM_177702	RIKEN cDNA 4833427G06 gene	-0.556398	0.0236368	NA	NA	NA	NA	NA	NA	7 (0.81)
A_51_P153132	Kcne2	NM_134110	potassium voltage-gated channel, Isk-related subfamily, gene 2	-3.09295	1.85e-15	-0.92946	9.93e-05	0.736169	0.00104457	NA	NA	7 (0.81)
A_52_P706013	2900017F05Rik	AK013544	RIKEN full-length enriched library, clone:2900017F05	-0.804885	9.56e-07	NA	NA	NA	NA	NA	NA	7 (0.81)
A_51_P162671	Folr2	NM_008035	folate receptor 2	-0.74173	0.000137978	NA	NA	0.604342	0.00220211	NA	NA	7 (0.81)
A_51_P315666	Nid2	NM_008695	nidogen 2	-0.554622	1.28e-05	NA	NA	NA	NA	NA	NA	7 (0.81)
A_51_P435317	AK048085	AK048085	RIKEN full-length enriched library, clone:C130033N23	NA	NA	NA	NA	0.526906	6.69e-08	NA	NA	7 (0.81)
A_51_P380129	Dnase2a	ENSMUST00000148573	deoxyribonuclease II alpha	NA	NA	NA	NA	0.680704	0.000786463	NA	NA	7 (0.81)
A_51_P354792	Ltc4s	NM_008521	leukotriene C4 synthase	-0.556112	2.57e-06	NA	NA	NA	NA	NA	NA	7 (0.81)
A_52_P86116	Serpinb1b	NM_173052	serinepeptidase inhibitor, clade B, member 1b	-0.553304	0.0177945	NA	NA	NA	NA	NA	NA	7 (0.81)
A_51_P195374	Baiap2l1	NM_025833	BAI1-associated protein 2-like 1	-0.506266	0.0154656	NA	NA	0.570484	0.00376174	NA	NA	7 (0.81)
A_51_P128696	Slc16a8	NM_020516	solute carrier family 16, member 8	-0.595949	8.28e-05	NA	NA	0.542588	0.000333381	NA	NA	7 (0.81)
A_51_P168960	Cnpy1	NM_175651	canopy 1 homolog (zebrafish)	-0.769961	0.0236368	NA	NA	NA	NA	NA	NA	7 (0.81)
A_51_P339540	Cdkn1c	NM_009876	cyclin-dependent kinase inhibitor 1C, transcript variant 2	-0.547692	6.93e-06	NA	NA	NA	NA	NA	NA	7 (0.81)
A_51_P373911	C1qtnf5	NM_145613	C1q and tumor necrosis factor related protein 5, transcript variant 1	-0.573778	1.07e-09	NA	NA	NA	NA	NA	NA	7 (0.81)
A_52_P121192	C1qtnf5	NM_145613	C1q and tumor necrosis factor related protein 5, transcript variant 1	-0.616685	4.59e-07	NA	NA	0.506213	1.49e-05	NA	NA	7 (0.81)
A_52_P197963	Col9a3	NM_009936	collagen, type IX, alpha 3	-0.661922	1.06e-05	NA	NA	NA	NA	NA	NA	7 (0.81)
A_51_P407323	F5	NM_007976	coagulation factor V	-0.820174	3.43e-05	NA	NA	0.854702	2.07e-05	NA	NA	7 (0.81)
A_51_P401974	Enpp2	NM_015744	ectonucleotide pyrophosphatase/phosphodiesterase 2, transcript variant 2	-1.24502	1.02e-14	NA	NA	0.889331	1.51e-11	NA	NA	7 (0.81)
A_51_P404463	1500015O10Rik	NM_024283	RIKEN cDNA 1500015O10 gene	-1.43818	6.01e-19	-0.548463	1.79e-09	0.921971	6.69e-15	0.573875	1.7e-09	7 (0.81)
A_51_P392950	Sostdc1	NM_025312	sclerostin domain containing 1	-1.19788	3.37e-11	-0.557985	0.000142241	0.877546	1.93e-08	0.617194	5.18e-05	7 (0.81)
A_51_P465211	Wfdc2	NM_026323	WAP four-disulfide core domain 2	-1.16286	1.43e-11	NA	NA	0.832994	1.38e-08	0.659574	5.17e-06	7 (0.81)
A_51_P477481	1110059M19Rik	NM_026841	RIKEN cDNA 1110059M19 gene	-1.11873	3.62e-10	NA	NA	0.716204	2.22e-06	NA	NA	7 (0.81)
A_51_P403814	Slc4a5	NM_001166067	solute carrier family 4, sodium bicarbonate cotransporter, member 5	-0.905493	1.12e-07	NA	NA	0.624428	7.19e-05	NA	NA	7 (0.81)
A_52_P251450	Cldn2	NM_016675	claudin 2	-1.1729	8.73e-08	NA	NA	0.99106	2.15e-06	NA	NA	7 (0.81)
A_51_P324814	Krt18	NM_010664	keratin 18	-1.09363	2.9e-10	NA	NA	0.716283	1.2e-06	NA	NA	7 (0.81)
A_51_P484158	Steap1	NM_027399	six transmembrane epithelial antigen of the prostate 1	-1.09721	1.13e-09	NA	NA	0.818992	3.97e-07	NA	NA	7 (0.81)
A_52_P184257	Steap1	NM_027399	six transmembrane epithelial antigen of the prostate 1	-0.962224	0.00115629	NA	NA	0.690016	0.0396919	NA	NA	7 (0.81)
A_51_P372456	Wdr86	NM_001081441	WD repeat domain 86	-1.10583	1.02e-14	NA	NA	0.884716	1.17e-12	NA	NA	7 (0.81)
A_51_P125205	Aqp1	NM_007472	aquaporin 1	-1.43365	8.18e-12	NA	NA	1.17864	4.76e-10	0.66128	0.000111171	7 (0.81)
A_51_P269203	Trpv4	NM_022017	transient receptor potential cation channel, subfamily V, member 4	-1.16108	3.62e-10	NA	NA	0.868281	1.37e-07	NA	NA	7 (0.81)
A_52_P610987	Slc28a3	NM_022317	solute carrier family 28, member 3	-0.586838	0.00126594	NA	NA	0.578179	0.00147941	NA	NA	7 (0.81)
A_51_P354307	Clic6	NM_172469	chloride intracellular channel 6	-1.03339	1.59e-08	NA	NA	0.813251	1.54e-06	0.534602	0.00367951	7 (0.81)
A_52_P447284	Clic6	NM_172469	chloride intracellular channel 6	-1.21709	6.01e-19	NA	NA	0.86698	1.01e-15	0.527612	5e-10	7 (0.81)
A_52_P817257	Gm5480	NM_001253797	predicted gene 5480, transcript variant 3	-0.895486	1.93e-06	NA	NA	0.528975	0.00441394	NA	NA	7 (0.81)
A_51_P194149	Ttr	NM_013697	transthyretin	-1.95263	1.64e-15	-0.542272	0.000249691	1.22308	2.34e-11	0.775195	1.33e-06	7 (0.81)
A_51_P454008	Lbp	NM_008489	lipopolysaccharide binding protein	-0.98475	2.48e-09	NA	NA	0.638928	8.93e-06	NA	NA	7 (0.81)
A_52_P302544	Col8a2	NM_199473	collagen, type VIII, alpha 2	-0.956234	7.3e-07	NA	NA	0.752128	4.85e-05	NA	NA	7 (0.81)
A_52_P367760	Calml4	NM_138304	calmodulin-like 4, transcript variant 1	-1.00547	6.1e-08	NA	NA	0.682294	5.77e-05	NA	NA	7 (0.81)
A_51_P329394	Folr1	NM_008034	folate receptor 1, transcript variant 2	-1.56566	1.22e-13	NA	NA	1.06669	4.76e-10	0.531217	0.000531055	7 (0.81)
A_52_P584335	Folr1	NM_008034	folate receptor 1, transcript variant 2	-0.621581	2.26e-05	NA	NA	0.532523	0.000253715	NA	NA	7 (0.81)
A_51_P142744	Sulf1	NM_172294	sulfatase 1, transcript variant 2	-1.03259	4.5e-13	NA	NA	0.794322	1.35e-10	NA	NA	7 (0.81)
A_51_P242400	Krt8	NM_031170	keratin 8	-0.718748	3.92e-07	NA	NA	NA	NA	NA	NA	7 (0.81)
A_51_P448563	Myo7a	NM_008663	myosin VIIA, transcript variant 2	-0.563134	0.000197539	NA	NA	NA	NA	NA	NA	7 (0.81)
A_52_P49080	Otx2	NM_144841	orthodenticle homolog 2	-1.06564	8.73e-08	NA	NA	0.788749	1.97e-05	NA	NA	7 (0.81)
A_51_P264673	Prlr	NM_011169	prolactin receptor, transcript variant 1	-0.828332	4.14e-05	NA	NA	NA	NA	NA	NA	7 (0.81)
A_52_P458279	Prlr	NM_011169	prolactin receptor, transcript variant 1	-0.605951	0.000137978	NA	NA	NA	NA	NA	NA	7 (0.81)
A_52_P602987	Prlr	NM_011169	prolactin receptor, transcript variant 1	-1.09187	8e-07	NA	NA	0.643605	0.00257629	NA	NA	7 (0.81)
A_51_P263407	Itpripl1	NM_001163527	inositol 1,4,5-triphosphate receptor interacting protein-like 1, transcript variant 1	-0.625531	1.28e-05	NA	NA	NA	NA	NA	NA	7 (0.81)
A_51_P345775	Slc2a12	NM_178934	solute carrier family 2, member 12	-0.808751	1.59e-08	NA	NA	0.597775	4.5e-06	NA	NA	7 (0.81)
A_52_P112159	Kl	AB010088	mRNA for secreted isoform of Klotho protein	NA	NA	NA	NA	0.670523	0.0100712	NA	NA	7 (0.81)
A_52_P439358	Kl	NM_013823	klotho	-1.0581	1.02e-14	NA	NA	0.719692	3.78e-11	NA	NA	7 (0.81)
A_51_P423308	Igfbp2	NM_008342	insulin-like growth factor binding protein 2	-0.856601	1.22e-13	NA	NA	0.600402	2.91e-10	NA	NA	7 (0.81)
A_51_P479618	Rdh5	NM_134006	retinol dehydrogenase 5	-0.765719	2.9e-10	NA	NA	0.63761	1.19e-08	NA	NA	7 (0.81)
A_52_P479099	Tuba1c	NM_009448	tubulin, alpha 1C	-0.907184	1.34e-06	NA	NA	0.642044	0.000358798	NA	NA	7 (0.81)
A_52_P94983	Pla2g5	NM_011110	phospholipase A2, group V, transcript variant 2	-0.865184	1.09e-06	NA	NA	0.634882	0.000188079	NA	NA	7 (0.81)
A_52_P426698	Sema3b	NM_001042779	sema domain, immunoglobulin domain short basic domain, secreted, 3B, transcript variant 1	-0.548275	0.000128773	NA	NA	NA	NA	NA	NA	7 (0.81)
A_51_P352296	Sfrp1	NM_013834	secreted frizzled-related protein 1	-0.657754	5.22e-07	NA	NA	0.506558	4.85e-05	NA	NA	7 (0.81)
A_52_P423814	Cox8b	NM_007751	cytochrome c oxidase, subunit VIIIb	-0.986841	2.9e-10	NA	NA	0.838515	8.29e-09	NA	NA	7 (0.81)
A_51_P400217	Vpreb1	NM_016982	pre-B lymphocyte gene 1	-0.732682	0.000257542	NA	NA	0.876097	1.97e-05	NA	NA	7 (0.81)
A_52_P599264	Mdfic	NM_175088	MyoD family inhibitor domain containing	-0.535208	0.000610746	NA	NA	NA	NA	NA	NA	7 (0.81)
A_52_P154918	Tmem72	NM_178768	transmembrane protein 72	-0.862034	0.000308081	NA	NA	0.839052	0.000471228	NA	NA	7 (0.81)
A_52_P413646	Bmp6	NM_007556	bone morphogenetic protein 6	-0.511039	0.00515805	NA	NA	NA	NA	NA	NA	7 (0.81)
A_51_P514319	Slc13a4	NM_172892	solute carrier family 13, member 4	-0.680023	7.69e-09	NA	NA	0.606447	8.34e-08	NA	NA	7 (0.81)
A_51_P516826	Igf2	NM_010514	insulin-like growth factor 2, transcript variant 1	-0.666157	3.43e-05	NA	NA	0.558425	0.000492967	NA	NA	7 (0.81)
A_51_P516833	Igf2	NM_010514	insulin-like growth factor 2, transcript variant 1	-0.711828	3.43e-05	NA	NA	0.645403	0.000170261	NA	NA	7 (0.81)
A_51_P495232	Gpx8	NM_027127	glutathione peroxidase 8	-0.555891	0.000253679	NA	NA	NA	NA	NA	NA	7 (0.81)
A_52_P282058	Col8a1	NM_007739	collagen, type VIII, alpha 1	-1.25033	3.34e-14	NA	NA	1.3033	1.08e-14	0.569749	2.13e-06	7 (0.81)
A_52_P292792	Col8a1	NM_007739	collagen, type VIII, alpha 1	-0.893318	0.0407492	NA	NA	1.03071	0.00821028	NA	NA	7 (0.81)
A_51_P361678	Cgnl1	NM_026599	cingulin-like 1	-0.727962	2.04e-08	NA	NA	0.704908	4.43e-08	NA	NA	7 (0.81)
A_52_P490493	Cgnl1	NM_026599	cingulin-like 1	-0.728572	1.22e-09	NA	NA	0.742135	8.96e-10	NA	NA	7 (0.81)
A_51_P162162	Inmt	NM_009349	indolethylamine N-methyltransferase	-0.617238	1.23e-05	NA	NA	0.944503	5.76e-09	NA	NA	7 (0.81)
A_51_P371942	Pcolce	NM_008788	procollagen C-endopeptidase enhancer protein	-0.583788	1.72e-08	NA	NA	0.694598	5.38e-10	NA	NA	7 (0.81)
A_51_P317941	Perp	NM_022032	PERP, TP53 apoptosis effector	-0.602058	4.5e-08	NA	NA	NA	NA	NA	NA	7 (0.81)
A_51_P423484	Rbp1	NM_011254	retinol binding protein 1, cellular	-0.590003	9.5e-05	NA	NA	NA	NA	NA	NA	7 (0.81)
A_52_P418791	Rbp1	NM_011254	retinol binding protein 1, cellular	-0.636589	1.01e-09	NA	NA	NA	NA	NA	NA	7 (0.81)
A_52_P384264	Zfp185	NM_009549	zinc finger protein 185, transcript variant 1	-0.509933	7.43e-06	NA	NA	NA	NA	NA	NA	7 (0.81)
A_51_P212754	Tgfbi	NM_009369	transforming growth factor, beta induced	-0.529825	4.12e-07	NA	NA	NA	NA	NA	NA	7 (0.81)
A_51_P317254	Defb11	NM_139221	defensin beta 11	-0.832496	0.00126265	NA	NA	NA	NA	NA	NA	7 (0.81)
A_51_P288558	Wdr16	NM_027963	WD repeat domain 16	-0.504293	9.33e-07	NA	NA	NA	NA	NA	NA	7 (0.81)
A_51_P103222	Slc39a4	NM_028064	solute carrier family 39, member 4	NA	NA	NA	NA	0.506152	5.27e-07	NA	NA	7 (0.81)
A_52_P97229	Trpm3	AK053673	RIKEN full-length enriched library, clone:E130119P07 product:MELASTATIN 2	NA	NA	NA	NA	0.512195	0.0262192	NA	NA	7 (0.81)
A_52_P257625	Esm1	NM_023612	endothelial cell-specific molecule 1	NA	NA	NA	NA	1.19771	0.00126674	NA	NA	7 (0.81)
A_52_P487454	Htr2c	NM_008312	5-hydroxytryptamine receptor 2C	-0.649732	5.22e-07	NA	NA	NA	NA	NA	NA	7 (0.81)
A_52_P343627	Rbp7	NM_022020	retinol binding protein 7, cellular	-0.678823	0.00571195	NA	NA	NA	NA	NA	NA	7 (0.81)
A_51_P425167	Vat1l	NM_173016	vesicle amine transport protein 1 homolog-like	-0.810339	6.31e-09	NA	NA	NA	NA	NA	NA	7 (0.81)
A_52_P577533	Vat1l	NM_173016	vesicle amine transport protein 1 homolog-like	-0.966573	8.89e-11	NA	NA	NA	NA	NA	NA	7 (0.81)
A_51_P463562	Gbp4	NM_008620	guanylate binding protein 4, transcript variant 2	NA	NA	-0.545505	0.00085131	-1.4749	4.12e-12	-0.888017	1.07e-06	8 (0.62)	8a (0.9)
A_51_P327405	Gbp8	NM_029509	guanylate-binding protein 8	NA	NA	NA	NA	-0.752144	3.84e-05	NA	NA	8 (0.62)	8a (0.9)
A_51_P129229	Ifi47	NM_008330	interferon gamma inducible protein 47	NA	NA	NA	NA	-0.57308	0.000144391	NA	NA	8 (0.62)	8a (0.9)
A_52_P661713	Gvin1	NM_029000	GTPase, very large interferon inducible 1, transcript variant 1	NA	NA	NA	NA	-0.51828	0.0141842	NA	NA	8 (0.62)	8a (0.9)
A_51_P416295	Irgm2	NM_019440	immunity-related GTPase family M member 2	NA	NA	NA	NA	-0.697588	0.000261043	NA	NA	8 (0.62)	8a (0.9)
A_51_P387239	Iigp1	NM_021792	interferon inducible GTPase 1, transcript variant 1	NA	NA	NA	NA	-0.688894	0.000985459	NA	NA	8 (0.62)	8a (0.9)
A_51_P112355	Igtp	NM_018738	interferon gamma induced GTPase	NA	NA	NA	NA	-0.953689	3.4e-15	NA	NA	8 (0.62)	8a (0.9)
A_52_P676510	Tgtp1	NM_011579	T-cell specific GTPase 1	NA	NA	-0.624499	1.2e-05	-1.23156	6.82e-12	-0.753111	1.07e-06	8 (0.62)	8a (0.9)
A_51_P495780	Plin4	NM_020568	perilipin 4	0.758278	5.33e-07	NA	NA	NA	NA	NA	NA	8 (0.62)
A_51_P180747	Ctla2a	NM_007796	cytotoxic T lymphocyte-associated protein 2 alpha, transcript variant 1	NA	NA	0.526263	0.000201683	NA	NA	NA	NA	9 (0.71)	9a (0.82)
A_51_P489522	Ctla2b	NM_007797	cytotoxic T lymphocyte-associated protein 2 beta, transcript variant 1	NA	NA	0.554786	0.000321554	NA	NA	NA	NA	9 (0.71)	9a (0.82)
A_51_P510156	Lcn2	NM_008491	lipocalin 2	NA	NA	1.29515	0.000321554	0.83361	0.0265269	NA	NA	9 (0.71)	9a (0.82)
A_51_P346938	Lrg1	NM_029796	leucine-rich alpha-2-glycoprotein 1	NA	NA	0.624368	0.000130544	0.51846	0.00071357	NA	NA	9 (0.71)	9a (0.82)
A_52_P670026	Rsad2	NM_021384	radical S-adenosyl methionine domain containing 2	NA	NA	0.564898	0.010611	0.565728	0.00421488	NA	NA	9 (0.71)	9a (0.82)
A_51_P358233	Ifi27l2a	AK010014	RIKEN full-length enriched library, clone:2310061N23 product:similar to ALPHA-INTERFERON INDUCIBLE PROTEIN	NA	NA	0.858109	3.42e-06	0.947185	1.95e-07	NA	NA	9 (0.71)	9b (0.84)
A_52_P90363	Ifi27l2a	NM_029803	interferon, alpha-inducible protein 27 like 2A	NA	NA	0.919404	9.27e-08	0.805387	3.51e-07	NA	NA	9 (0.71)	9b (0.84)
A_52_P90364	Ifi27l2a	NM_029803	interferon, alpha-inducible protein 27 like 2A	NA	NA	0.687752	1.04e-05	0.692991	3.36e-06	NA	NA	9 (0.71)	9b (0.84)
A_51_P487690	Ifi44	NM_133871	interferon-induced protein 44	NA	NA	0.576809	0.00520376	NA	NA	NA	NA	9 (0.71)	9b (0.84)
A_51_P110341	Scgb3a1	NM_170727	secretoglobin, family 3A, member 1, transcript variant B	NA	NA	0.812243	0.0415262	NA	NA	NA	NA	9 (0.71)	9b (0.84)
A_51_P410859	9430085L16Rik	AK020505	RIKEN full-length enriched library, clone:9430085L16	-0.928747	0.0131326	NA	NA	NA	NA	NA	NA	10 (0.56)	10a (0.8)
A_51_P332309	Eomes	NM_010136	eomesodermin homolog, transcript variant 1	-0.808393	0.0103027	NA	NA	NA	NA	NA	NA	10 (0.56)	10a (0.8)
A_51_P115953	Ctxn3	NM_001134697	cortexin 3	-1.18349	5.86e-07	0.555932	0.0490336	NA	NA	NA	NA	10 (0.56)	10a (0.8)
A_51_P386562	Ebf2	NM_010095	early B-cell factor 2	-0.790401	0.00243778	NA	NA	NA	NA	NA	NA	10 (0.56)	10a (0.8)
A_52_P698715	1500016L03Rik	NR_038057	RIKEN cDNA 1500016L03 gene	-0.954791	2.57e-06	NA	NA	NA	NA	NA	NA	10 (0.56)	10a (0.8)
A_51_P246543	Ebf3	NM_010096	early B-cell factor 3, transcript variant 3	-1.26258	8.06e-11	0.536252	0.000821326	-0.526748	0.000477053	NA	NA	10 (0.56)	10a (0.8)
A_52_P413395	Sln	NM_025540	sarcolipin	-1.19277	1.92e-14	0.537012	1.08e-06	NA	NA	NA	NA	10 (0.56)	10a (0.8)
A_52_P113611	Scn5a	NM_021544	sodium channel, voltage-gated, type V, alpha, transcript variant 1	-0.671568	5.86e-07	NA	NA	NA	NA	NA	NA	10 (0.56)	10a (0.8)
A_51_P489192	Postn	NM_015784	periostin, osteoblast specific factor, transcript variant 1	-0.653937	0.00401088	NA	NA	NA	NA	NA	NA	10 (0.56)	10a (0.8)
A_51_P201873	Gpr88	NM_022427	G-protein coupled receptor 88	-0.859876	7.43e-06	NA	NA	NA	NA	NA	NA	10 (0.56)
A_52_P160936	Gusb	ENSMUST00000122994	glucuronidase, beta	0.605205	6.33e-09	NA	NA	NA	NA	NA	NA	10 (0.56)
A_52_P594756	Asb4	NM_023048	ankyrin repeat and SOCS box-containing 4	NA	NA	0.645012	0.0372412	NA	NA	NA	NA	10 (0.56)	10b (0.83)
A_51_P240703	Gpr151	NM_181543	G protein-coupled receptor 151	NA	NA	1.13884	0.00442469	NA	NA	NA	NA	10 (0.56)	10b (0.83)
A_52_P128180	Slc5a7	NM_022025	solute carrier family 5, member 7	NA	NA	1.24606	1.34e-05	NA	NA	NA	NA	10 (0.56)	10b (0.83)
A_51_P240136	Gng8	NM_010320	guanine nucleotide binding protein, gamma 8	NA	NA	1.02178	2.49e-07	NA	NA	NA	NA	10 (0.56)	10b (0.83)
A_52_P348031	Syt9	NM_021889	synaptotagmin IX	NA	NA	0.652084	0.00135996	NA	NA	NA	NA	10 (0.56)	10b (0.83)
A_52_P1092823	Irx1	NM_010573	Iroquois related homeobox 1	NA	NA	0.754613	0.00037715	NA	NA	NA	NA	10 (0.56)	10b (0.83)
A_51_P415087	Tac2	D14423	PPT-B mRNA for preprotachykinin B	NA	NA	0.554229	1.53e-06	NA	NA	NA	NA	10 (0.56)	10b (0.83)
A_51_P307721	Cbln1	NM_019626	cerebellin 1 precursor protein	-0.557046	3.07e-08	NA	NA	NA	NA	NA	NA	10 (0.56)	10c (0.84)
A_51_P174996	Slc17a6	NM_080853	solute carrier family 17, member 6	-0.837776	1.99e-10	NA	NA	NA	NA	NA	NA	10 (0.56)	10c (0.84)
A_52_P8197	Slc17a6	NM_080853	solute carrier family 17, member 6	-0.922597	0.00185769	NA	NA	NA	NA	NA	NA	10 (0.56)	10c (0.84)
A_51_P438905	Inadl	NM_172696	InaD-like, transcript variant 1	-0.555872	0.000430015	NA	NA	NA	NA	NA	NA	10 (0.56)	10c (0.84)
A_51_P362627	Tnnt1	NM_011618	troponin T1, skeletal, slow	-0.594873	0.00276799	NA	NA	NA	NA	NA	NA	10 (0.56)	10c (0.84)
A_51_P503822	Slitrk6	NM_175499	SLIT and NTRK-like family, member 6	-0.847722	0.00359039	0.745736	0.0292556	NA	NA	NA	NA	10 (0.56)	10c (0.84)
A_51_P119776	Synpo2	ENSMUST00000051443	synaptopodin 2	-0.702645	2.57e-06	0.702484	9.04e-06	NA	NA	NA	NA	10 (0.56)	10c (0.84)
A_52_P316355	Tcf7l2	NM_009333	transcription factor 7-like 2, T-cell specific, HMG-box, transcript variant 3	-0.627333	0.00349461	NA	NA	NA	NA	NA	NA	10 (0.56)	10c (0.84)
A_52_P566741	Tcf7l2	NM_009333	transcription factor 7-like 2, T-cell specific, HMG-box, transcript variant 3	-0.821917	3.04e-08	0.587226	3.43e-05	NA	NA	NA	NA	10 (0.56)	10c (0.84)
A_51_P311436	Calb2	NM_007586	calbindin 2	NA	NA	0.528378	2.76e-05	NA	NA	NA	NA	10 (0.56)	10c (0.84)
A_51_P380432	Scx	NM_198885	scleraxis	-0.525121	8.4e-05	NA	NA	NA	NA	NA	NA	10 (0.56)	10c (0.84)
A_51_P194230	Zic1	NM_009573	zinc finger protein of the cerebellum 1	-1.39249	1.05e-12	0.656505	1.04e-05	NA	NA	NA	NA	10 (0.56)	10c (0.84)
A_52_P428654	Zic1	NM_009573	zinc finger protein of the cerebellum 1	-1.3711	2.9e-10	0.648139	0.000468334	NA	NA	NA	NA	10 (0.56)	10c (0.84)
A_52_P502228	Zic4	NM_009576	zinc finger protein of the cerebellum 4	-0.760683	2.13e-05	0.806234	2.32e-05	NA	NA	NA	NA	10 (0.56)	10c (0.84)
A_52_P54770	Fam19a4	NM_177233	family with sequence similarity 19, member A4	NA	NA	0.652504	0.0392348	NA	NA	NA	NA	11 (0.58)
A_51_P490070	Xlr3c	NM_011727	X-linked lymphocyte-regulated 3C	0.585451	2.87e-05	NA	NA	NA	NA	NA	NA	11 (0.58)
A_51_P457244	Xlr4b	NM_021365	X-linked lymphocyte-regulated 4B	0.730708	8.7e-07	NA	NA	NA	NA	NA	NA	11 (0.58)
Table S2 - Here we present genes that were designated to clusters. Logaritmic fold change (LogFC) higher than 0,5 means that gene was overexpressed in stressed group. LogFC lower than -0,5 means, that gene was overexpressed in control group
