# Supplementary material for: The Effect of Acute and Chronic Social Stress on the Hippocampal Transcriptome in Mice
Source: PLoS One. 2015 Nov 10;10(11):e0142195. doi: 10.1371/journal.pone.0142195 (PMC4640871; doi:10.1371/journal.pone.0142195)
Supplement: S3 Table — (XLSX) [file pone.0142195.s004.xlsx]

## Sheet: S3
Probe Name	Gene Name	Systematic Name	Description	Acute vs 8 days of stress		8 days vs 13 days of stress		Acute vs 13 days of stress		13 days vs 13 days of stress + 5 days of recovery
				logFC	adj.P.Value	logFC	adj.P.Value	logFC	adj.P.Value	logFC	adj.P.Value
A_51_P115953	Ctxn3	NM_001134697	cortexin 3	1.73942	4.62e-07	-1.02065	0.00230102	0.718775	0.0440567	NA	NA
A_51_P119760	H2-Aa	NM_010378	histocompatibility 2, class II antigen A, alpha	-0.566436	0.00863647	NA	NA	NA	NA	NA	NA
A_51_P119776	Synpo2	ENSMUST00000051443	synaptopodin 2	1.40513	6.77e-09	-0.632535	0.00405972	0.772595	0.000114258	NA	NA
A_51_P122157	Fam154b	NM_177894	family with sequence similarity 154, member B	0.716061	0.0203709	NA	NA	NA	NA	NA	NA
A_51_P125205	Aqp1	NM_007472	aquaporin 1	1.05708	4.32e-06	1.55521	5.25e-09	2.61229	1.8e-14	NA	NA
A_51_P133936	Kitl	NM_013598	kit ligand	0.598289	0.0353913	NA	NA	NA	NA	NA	NA
A_51_P136508	Avp	NM_009732	arginine vasopressin	0.72905	0.00132014	NA	NA	0.542922	0.0212588	NA	NA
A_51_P142744	Sulf1	NM_172294	sulfatase 1, transcript variant 2	0.93885	7.38e-09	0.888058	3.51e-08	1.82691	2.04e-15	NA	NA
A_51_P147766	Cpne9	NM_170673	copine family member IX	0.660412	2.86e-05	NA	NA	NA	NA	NA	NA
A_51_P153132	Kcne2	NM_134110	potassium voltage-gated channel, Isk-related subfamily, gene 2	2.16349	6.77e-09	1.66563	1.39e-06	3.82912	1.52e-14	-0.988921	0.00680668
A_51_P155323	Hc	NM_010406	hemolytic complement	0.702829	0.00307237	NA	NA	NA	NA	NA	NA
A_51_P162162	Inmt	NM_009349	indolethylamine N-methyltransferase	0.647747	0.00137398	0.913994	1.08e-05	1.56174	1.18e-10	-0.513345	0.0387733
A_51_P162671	Folr2	NM_008035	folate receptor 2	0.735468	0.0151824	NA	NA	1.34607	1.62e-06	NA	NA
A_51_P168894	Ano1	NM_178642	anoctamin 1, calcium activated chloride channel, transcript variant 1	0.796824	0.00416667	NA	NA	NA	NA	NA	NA
A_51_P169693	Bst2	NM_198095	bone marrow stromal cell antigen 2	0.744201	0.000766894	NA	NA	0.789422	0.000173418	NA	NA
A_51_P174996	Slc17a6	NM_080853	solute carrier family 17, member 6	1.24654	1.45e-10	NA	NA	0.834173	1.2e-07	NA	NA
A_51_P193682	1700012B09Rik	NM_029306	RIKEN cDNA 1700012B09 gene	0.608667	0.0110174	NA	NA	NA	NA	NA	NA
A_51_P193686	1700012B09Rik	NM_029306	RIKEN cDNA 1700012B09 gene	0.575413	0.00875141	NA	NA	NA	NA	NA	NA
A_51_P194149	Ttr	NM_013697	transthyretin	1.41036	2.87e-09	1.76535	4.34e-11	3.17572	2.73e-17	NA	NA
A_51_P194230	Zic1	NM_009573	zinc finger protein of the cerebellum 1	2.049	1.31e-12	-0.620077	0.00252454	1.42892	5.48e-10	NA	NA
A_51_P201873	Gpr88	NM_022427	G-protein coupled receptor 88	1.11511	5.19e-05	NA	NA	0.636552	0.0276736	NA	NA
A_51_P205106	Mlf1	NM_010801	myeloid leukemia factor 1, transcript variant 2	0.600076	0.0063916	NA	NA	0.72533	0.000325663	NA	NA
A_51_P212754	Tgfbi	NM_009369	transforming growth factor, beta induced	0.51725	0.000262526	NA	NA	0.901772	6.85e-09	NA	NA
A_51_P227970	Dynlrb2	NM_029297	dynein light chain roadblock-type 2	0.602945	0.00318788	NA	NA	0.604597	0.00173205	NA	NA
A_51_P240136	Gng8	NM_010320	guanine nucleotide binding protein, gamma 8	1.44692	1.04e-07	-1.16181	7.3e-06	NA	NA	NA	NA
A_51_P240703	Gpr151	NM_181543	G protein-coupled receptor 151	1.30847	0.0236955	-1.31908	0.0259998	NA	NA	NA	NA
A_51_P242400	Krt8	NM_031170	keratin 8	0.630979	0.000991821	0.562975	0.0054871	1.19395	1.06e-08	NA	NA
A_51_P246543	Ebf3	NM_010096	early B-cell factor 3, transcript variant 3	1.79883	1.45e-10	-1.063	3.6e-06	0.735833	0.000397762	0.890564	0.000182576
A_51_P249286	Rgs16	NM_011267	regulator of G-protein signaling 16	0.536689	0.000602636	NA	NA	NA	NA	NA	NA
A_51_P263407	Itpripl1	NM_001163527	inositol 1,4,5-triphosphate receptor interacting protein-like 1, transcript variant 1	0.507348	0.0253037	0.53482	0.0186922	1.04217	4.97e-07	NA	NA
A_51_P264673	Prlr	NM_011169	prolactin receptor, transcript variant 1	0.778035	0.0119395	NA	NA	1.29148	6.09e-06	NA	NA
A_51_P269203	Trpv4	NM_022017	transient receptor potential cation channel, subfamily V, member 4	0.777581	0.000357626	1.25178	1.78e-07	2.02936	2.47e-12	NA	NA
A_51_P273433	Prkg2	NM_008926	protein kinase, cGMP-dependent, type II	0.665048	0.00013687	NA	NA	NA	NA	NA	NA
A_51_P286798	Magel2	NM_013779	melanoma antigen, family L, 2	0.685224	3.87e-06	NA	NA	NA	NA	NA	NA
A_51_P288558	Wdr16	NM_027963	WD repeat domain 16	0.557179	9.6e-05	NA	NA	0.833338	3.57e-08	NA	NA
A_51_P290074	Fabp7	NM_021272	fatty acid binding protein 7, brain	0.897197	5.93e-08	NA	NA	0.51516	0.00032034	NA	NA
A_51_P307721	Cbln1	NM_019626	cerebellin 1 precursor protein	1.02698	2.92e-10	NA	NA	0.563689	8.52e-06	NA	NA
A_51_P311436	Calb2	NM_007586	calbindin 2	0.971088	1.45e-07	-0.752067	1.67e-05	NA	NA	NA	NA
A_51_P315666	Nid2	NM_008695	nidogen 2	0.551762	0.00281403	NA	NA	0.917869	5.54e-07	NA	NA
A_51_P317695	Trpc3	NM_019510	transient receptor potential cation channel, subfamily C, member 3	0.68958	0.00994441	NA	NA	NA	NA	NA	NA
A_51_P320281	Irx2	NM_010574	Iroquois related homeobox 2	1.21432	0.0284114	NA	NA	NA	NA	NA	NA
A_51_P324814	Krt18	NM_010664	keratin 18	0.777703	0.000126082	1.03221	1.56e-06	1.80991	6.35e-12	NA	NA
A_51_P326826	LOC100504785	XM_003086898	envelope glycoprotein-like	0.929415	0.0449582	NA	NA	NA	NA	NA	NA
A_51_P327451	Alas2	NM_009653	aminolevulinic acid synthase 2, erythroid transcript variant 1	0.925399	3.97e-06	NA	NA	1.38005	7.41e-10	-1.13419	2.51e-07
A_51_P328889	Tekt1	NM_011569	tektin 1	0.630698	0.000766894	NA	NA	0.771251	1.92e-05	NA	NA
A_51_P329394	Folr1	NM_008034	folate receptor 1, transcript variant 2	1.36849	5.43e-09	1.26386	3.51e-08	2.63235	1.77e-15	-0.535472	0.0278898
A_51_P332309	Eomes	NM_010136	eomesodermin homolog, transcript variant 1	1.0226	0.0357453	NA	NA	NA	NA	NA	NA
A_51_P334942	Aldh1a1	NM_013467	aldehyde dehydrogenase family 1, subfamily A1	-0.631717	0.00132014	0.515371	0.0171441	NA	NA	-0.67912	0.00156242
A_51_P338935	Prkcq	NM_008859	protein kinase C, theta	0.618029	0.0103643	NA	NA	0.529145	0.0308873	NA	NA
A_51_P345775	Slc2a12	NM_178934	solute carrier family 2	0.736612	6.41e-05	0.669913	0.000292184	1.40653	1.29e-10	NA	NA
A_51_P346938	Lrg1	NM_029796	leucine-rich alpha-2-glycoprotein 1	0.53921	0.0299337	NA	NA	NA	NA	NA	NA
A_51_P354307	Clic6	NM_172469	chloride intracellular channel 6	0.755056	0.00128683	1.09159	7.02e-06	1.84664	7.87e-11	NA	NA
A_51_P358233	Ifi27l2a	AK010014	similar to ALPHA-INTERFERON INDUCIBLE PROTEIN	0.9297	0.000126082	NA	NA	1.01878	1.33e-05	-0.791077	0.00313223
A_51_P358765	Spp1	NM_009263	secreted phosphoprotein 1, transcript variant 4	0.956685	0.000514478	NA	NA	1.46738	2.12e-07	-1.08869	0.000272135
A_51_P359636	Lgals3bp	NM_011150	lectin, galactoside-binding, soluble, 3 binding protein	0.604234	0.0400316	NA	NA	0.755779	0.00226824	NA	NA
A_51_P361678	Cgnl1	NM_026599	cingulin-like 1	0.523151	0.00189098	0.909719	4.49e-07	1.43287	1.32e-11	NA	NA
A_51_P362627	Tnnt1	NM_011618	troponin T1, skeletal, slow	0.836815	0.00363828	NA	NA	NA	NA	NA	NA
A_51_P372456	Wdr86	NM_001081441	WD repeat domain 86	0.710042	1.93e-07	1.2805	2.18e-12	1.99055	2.73e-17	NA	NA
A_51_P374468	Hbb-b1	NM_008220	hemoglobin, beta adult major chain	1.17749	6.68e-10	0.618761	9.03e-05	1.79626	2.54e-14	-1.16339	1.65e-09
A_51_P374476	Hbb-b1	NM_008220	hemoglobin, beta adult major chain	1.31406	5.69e-11	0.544215	0.000359071	1.85827	5.48e-15	-1.3172	8.96e-11
A_51_P378227	Mpp7	NM_001081287	membrane protein, palmitoylated 7, transcript variant 1	0.550572	0.0167474	NA	NA	NA	NA	NA	NA
A_51_P380432	Scx	NM_198885	scleraxis	0.848456	1.72e-05	NA	NA	NA	NA	NA	NA
A_51_P386562	Ebf2	NM_010095	early B-cell factor 2	1.14059	0.0024691	NA	NA	NA	NA	NA	NA
A_51_P392950	Sostdc1	NM_025312	sclerostin domain containing 1	0.639896	0.00137398	1.43553	2.72e-09	2.07543	2.13e-13	NA	NA
A_51_P401974	Enpp2	NM_015744	ectonucleotide pyrophosphatase/phosphodiesterase 2, transcript variant 2	0.865178	4.43e-08	1.26917	3.9e-11	2.13435	8.53e-17	NA	NA
A_51_P402943	S100a9	NM_009114	S100 calcium binding protein A9	1.06719	0.000674546	NA	NA	1.00347	0.000807422	-1.78909	3.8e-07
A_51_P403814	Slc4a5	NM_001166067	solute carrier family 4, sodium bicarbonate cotransporter, member 5	0.631698	0.00724694	0.898223	9.03e-05	1.52992	2.05e-09	NA	NA
A_51_P404463	1500015O10Rik	NM_024283	RIKEN cDNA 1500015O10 gene	0.889717	1.01e-10	1.47043	3.06e-15	2.36015	9.95e-21	NA	NA
A_51_P409101	ENSMUST00000035215	ENSMUST00000035215	cadherin-related family member 4	0.538613	3.81e-05	NA	NA	NA	NA	NA	NA
A_51_P410859	9430085L16Rik	AK020505	RIKEN full-length enriched library, clone:9430085L16	1.54043	0.0025486	-1.21481	0.038083	NA	NA	NA	NA
A_51_P415087	Tac2	D14423	PPT-B mRNA for preprotachykinin B	0.71377	3.66e-06	-0.5235	0.000521863	NA	NA	NA	NA
A_51_P423308	Igfbp2	NM_008342	insulin-like growth factor binding protein 2	0.719449	1.1e-08	0.737554	1.33e-08	1.457	1.6e-15	NA	NA
A_51_P423484	Rbp1	NM_011254	retinol binding protein 1, cellular	0.578268	0.013272	NA	NA	1.05942	1.28e-06	NA	NA
A_51_P425167	Vat1l	NM_173016	vesicle amine transport protein 1 homolog-like	0.921783	5.91e-07	NA	NA	1.0111	4.51e-08	NA	NA
A_51_P438905	Inadl	NM_172696	InaD-like, transcript variant 1	0.866776	0.000157521	NA	NA	0.62298	0.00590596	NA	NA
A_51_P447976	Fam46c	NM_001142952	family with sequence similarity 46, member C	0.579191	0.000946241	0.557171	0.00203487	1.13636	4.7e-09	-0.706584	0.00020255
A_51_P448563	Myo7a	NM_008663	myosin VIIA	0.61945	0.00670964	NA	NA	1.04271	1.79e-06	NA	NA
A_51_P452953	Rhod	NM_007485	ras homolog gene family, member D	0.502805	0.020914	NA	NA	0.805315	2.59e-05	NA	NA
A_51_P454008	Lbp	NM_008489	lipopolysaccharide binding protein	0.865535	2.75e-05	0.758143	0.00022348	1.62368	6.46e-11	NA	NA
A_51_P457244	Xlr4b	NM_021365	X-linked lymphocyte-regulated 4B	-0.912431	1.34e-05	NA	NA	NA	NA	NA	NA
A_51_P460734	Prkcd	NM_011103	protein kinase C, delta	0.58821	6.49e-05	NA	NA	NA	NA	NA	NA
A_51_P465211	Wfdc2	NM_026323	WAP four-disulfide core domain 2	0.789216	2.86e-05	1.20664	1.95e-08	1.99586	1.15e-13	NA	NA
A_51_P477481	1110059M19Rik	NM_026841	RIKEN cDNA 1110059M19 gene	0.81632	0.000109149	1.01862	3.71e-06	1.83494	9.58e-12	NA	NA
A_51_P479618	Rdh5	NM_134006	retinol dehydrogenase 5	0.68267	3.24e-06	0.720659	1.53e-06	1.40333	5.71e-13	NA	NA
A_51_P484158	Steap1	NM_027399	six transmembrane epithelial antigen of the prostate 1	0.669207	0.00250051	1.247	1.79e-07	1.9162	8.38e-12	NA	NA
A_51_P487690	Ifi44	NM_133871	interferon-induced protein 44	0.628004	0.0445169	NA	NA	NA	NA	NA	NA
A_51_P489192	Postn	NM_015784	periostin, osteoblast specific factor, transcript variant 1	0.978198	0.0025486	NA	NA	0.703154	0.0461389	NA	NA
A_51_P490070	Xlr3c	NM_011727	X-linked lymphocyte-regulated 3C	-0.889924	1.53e-05	NA	NA	NA	NA	NA	NA
A_51_P495232	Gpx8	NM_027127	glutathione peroxidase 8	0.531214	0.0339334	NA	NA	0.970831	6.59e-06	NA	NA
A_51_P495780	Plin4	NM_020568	perilipin 4	-0.718133	0.000513772	NA	NA	-0.775432	8.09e-05	NA	NA
A_51_P503822	Slitrk6	NM_175499	SLIT and NTRK-like family, member 6	1.59346	0.000109149	NA	NA	1.00328	0.0180168	NA	NA
A_51_P510156	Lcn2	NM_008491	lipocalin 2	1.18358	0.0339962	NA	NA	NA	NA	NA	NA
A_51_P513682	Nuf2	NM_023284	NUF2, NDC80 kinetochore complex component, homolog	0.543227	0.015301	NA	NA	NA	NA	NA	NA
A_51_P517672	Rnf152	NM_178779	ring finger protein 152, transcript variant 1	0.681935	0.0339078	NA	NA	0.626386	0.045782	NA	NA
A_52_P1092823	Irx1	NM_010573	Iroquois related homeobox 1	1.14202	9.6e-05	-0.810092	0.00980403	NA	NA	NA	NA
A_52_P113611	Scn5a	NM_021544	sodium channel, voltage-gated, type V, alpha, transcript variant 1	0.974241	5.71e-07	NA	NA	0.534852	0.00266547	NA	NA
A_52_P128180	Slc5a7	NM_022025	solute carrier family 5	1.40015	0.000262526	-1.65396	2.36e-05	NA	NA	NA	NA
A_52_P158095	NAP107172-1	NAP107172-1	Unknown	-0.677924	0.000357626	0.874535	8.4e-06	NA	NA	-0.50961	0.0255635
A_52_P193429	Zfhx3	NM_007496	zinc finger homeobox 3	0.718774	0.0008747	NA	NA	NA	NA	NA	NA
A_52_P208681	Hba-a2	M10466	Mouse alpha-globin	1.08014	8.74e-10	NA	NA	1.52641	1.86e-13	-1.08288	1.65e-09
A_52_P213909	Hbb-b1	NM_008220	hemoglobin, beta adult major chain	1.17514	4.32e-10	0.545872	0.000409998	1.72101	3.72e-14	-1.29599	1.34e-10
A_52_P233664	Zfhx3	NM_007496	zinc finger homeobox 3	0.750929	0.00434916	NA	NA	NA	NA	NA	NA
A_52_P251450	Cldn2	NM_016675	claudin 2	0.829375	0.00554259	1.33458	8.4e-06	2.16396	2.58e-10	NA	NA
A_52_P260346	Hbb-b1	NM_008220	hemoglobin, beta adult major chain	1.23734	9.87e-14	NA	NA	1.68939	2.14e-17	-1.1856	2.81e-13
A_52_P278538	Hba-a1	NM_008218	hemoglobin alpha, adult chain 1	1.14016	2.43e-10	NA	NA	1.5656	6.75e-14	-1.10693	8.65e-10
A_52_P282058	Col8a1	NM_007739	collagen, type VIII, alpha 1	1.00786	7.38e-09	1.54578	2.18e-12	2.55363	1.07e-17	-0.733548	9.39e-06
A_52_P302544	Col8a2	NM_199473	collagen, type VIII, alpha 2	0.741349	0.00710539	0.967013	0.000322055	1.70836	5.41e-09	NA	NA
A_52_P316355	Tcf7l2	NM_009333	transcription factor 7-like 2, T-cell specific, HMG-box, transcript variant 3	1.11259	0.000236387	NA	NA	0.838642	0.00469999	NA	NA
A_52_P33382	Gm5226	XM_356935	predicted pseudogene 5226	0.904885	0.00128683	NA	NA	1.14474	2.12e-05	-0.965594	0.00157137
A_52_P337246	Isl1	NM_021459	ISL1 transcription factor, LIM/homeodomain	0.655617	0.00458629	NA	NA	NA	NA	NA	NA
A_52_P343627	Rbp7	NM_022020	retinol binding protein 7, cellular	0.813331	0.037021	NA	NA	0.842391	0.0171596	NA	NA
A_52_P348031	Syt9	NM_021889	synaptotagmin IX	0.884471	0.0013857	-0.708669	0.0216041	NA	NA	NA	NA
A_52_P367760	Calml4	NM_138304	calmodulin-like 4, transcript variant 1	1.01147	4.1e-05	0.676295	0.0101124	1.68776	1.21e-09	NA	NA
A_52_P406449	TC1671899	TC1671899	Unknown	0.711303	2.17e-05	NA	NA	NA	NA	NA	NA
A_52_P413395	Sln	NM_025540	sarcolipin	1.72979	8.28e-14	-0.93168	1.48e-08	0.798106	7.34e-08	0.757369	1.23e-06
A_52_P418791	Rbp1	NM_011254	retinol binding protein 1, cellular	0.518764	4.23e-05	0.543241	2.2e-05	1.062	1.76e-11	NA	NA
A_52_P418814	Pmch	NM_029971	pro-melanin-concentrating hormone	0.671479	0.020914	NA	NA	NA	NA	NA	NA
A_52_P423814	Cox8b	NM_007751	cytochrome c oxidase, subunit VIIIb	0.510109	0.00706024	1.31525	2.72e-09	1.82536	5.05e-13	NA	NA
A_52_P428654	Zic1	NM_009573	zinc finger protein of the cerebellum 1	2.01924	2.54e-10	-0.632592	0.0277115	1.38665	1.35e-07	NA	NA
A_52_P428745	Camk2d	NM_001025439	calcium/calmodulin-dependent protein kinase II, delta, transcript variant 1	0.5026	0.000140926	NA	NA	NA	NA	NA	NA
A_52_P439358	Kl	NM_013823	klotho	0.760918	2.16e-08	1.01687	1.05e-10	1.77779	1.16e-16	NA	NA
A_52_P447284	Clic6	NM_172469	chloride intracellular channel 6	0.994885	3.46e-13	1.08919	5.64e-14	2.08407	9.27e-21	NA	NA
A_52_P448648	Rab37	NM_021411	RAB37, member of RAS oncogene family, transcript variant 1	0.544597	0.0209155	NA	NA	NA	NA	NA	NA
A_52_P458279	Prlr	NM_011169	prolactin receptor, transcript variant 1	0.550451	0.0355333	NA	NA	0.836318	0.000138942	NA	NA
A_52_P479099	Tuba1c	NM_009448	tubulin, alpha 1C	0.662783	0.0197668	0.886445	0.00085595	1.54923	2.89e-08	NA	NA
A_52_P487454	Htr2c	NM_008312	5-hydroxytryptamine receptor 2C	0.791453	1.18e-05	NA	NA	0.732334	1.67e-05	NA	NA
A_52_P490493	Cgnl1	NM_026599	cingulin-like 1	0.560877	0.000119687	0.909831	3.51e-08	1.47071	4.09e-13	-0.530566	0.000782457
A_52_P49080	Otx2	NM_144841	orthodenticle homolog 2	1.01462	0.000119687	0.839774	0.0019763	1.85439	8.35e-10	NA	NA
A_52_P502228	Zic4	NM_009576	zinc finger protein of the cerebellum 4	1.56692	3.85e-08	-0.711263	0.010302	0.855654	0.000459726	NA	NA
A_52_P506217	Rhod	NM_007485	ras homolog gene family, member D	0.558302	0.0115007	NA	NA	0.839215	2.9e-05	NA	NA
A_52_P531610	Agxt2l1	ENSMUST00000172432	alanine-glyoxylate aminotransferase 2-like 1	-1.18083	0.030131	NA	NA	NA	NA	NA	NA
A_52_P54770	Fam19a4	NM_177233	family with sequence similarity 19, member A4	0.978621	0.012471	-0.966133	0.0182083	NA	NA	NA	NA
A_52_P556433	Calb2	NM_007586	calbindin 2	0.872026	0.000145185	-0.691646	0.00405972	NA	NA	0.567099	0.048721
A_52_P560038	Ano2	NM_153589	anoctamin 2	0.986107	0.0357453	NA	NA	NA	NA	NA	NA
A_52_P561746	Arhgap6	NM_009707	Rho GTPase activating protein 6, transcript variant 1	0.857456	0.00434916	NA	NA	NA	NA	NA	NA
A_52_P566741	Tcf7l2	NM_009333	transcription factor 7-like 2, T-cell specific, HMG-box, transcript variant 3	1.40914	1.09e-09	-0.558272	0.00619625	0.850872	5.79e-06	NA	NA
A_52_P571780	Calb2	NM_007586	calbindin 2	0.988755	5.7e-07	-0.768744	4.79e-05	NA	NA	0.519714	0.0182782
A_52_P577533	Vat1l	NM_173016	vesicle amine transport protein 1 homolog-like	1.17271	3.12e-09	NA	NA	1.2508	2.87e-10	NA	NA
A_52_P584335	Folr1	NM_008034	folate receptor 1, transcript variant 2	0.644003	0.00265917	0.510101	0.038083	1.1541	1.35e-07	NA	NA
A_52_P594756	Asb4	NM_023048	ankyrin repeat and SOCS box-containing 4	0.915336	0.020914	-0.942795	0.0190921	NA	NA	NA	NA
A_52_P602987	Prlr	NM_011169	prolactin receptor, transcript variant 1	1.1112	0.000262526	NA	NA	1.73547	6.27e-08	NA	NA
A_52_P676510	Tgtp1	NM_011579	T-cell specific GTPase 1	-0.629864	0.000981741	-0.607056	0.00204578	-1.23692	4.83e-09	NA	NA
A_52_P698715	1500016L03Rik	NR_038057	RIKEN cDNA 1500016L03 gene	1.37418	3.55e-06	-0.717345	0.0259998	0.656832	0.0321582	NA	NA
A_52_P706013	2900017F05Rik	AK013544	RIKEN full-length enriched library, clone:2900017F05	0.66826	0.00410451	NA	NA	1.18866	2.98e-07	NA	NA
A_52_P817257	Gm5480	NM_001253797	predicted gene 5480, transcript variant 3	0.717822	0.00902801	0.706639	0.0140537	1.42446	1.59e-07	NA	NA
A_52_P8197	Slc17a6	NM_080853	solute carrier family 17, member 6	1.44965	0.000613993	NA	NA	NA	NA	NA	NA
A_52_P82557	Zic3	NM_009575	zinc finger protein of the cerebellum 3	0.768718	8.75e-05	NA	NA	NA	NA	NA	NA
A_52_P90363	Ifi27l2a	NM_029803	interferon, alpha-inducible protein 27 like 2A	1.04823	2.3e-06	NA	NA	0.934213	6.55e-06	-0.626418	0.00964427
A_52_P90364	Ifi27l2a	NM_029803	interferon, alpha-inducible protein 27 like 2A	0.747329	0.000327095	NA	NA	0.752567	0.000144812	-0.628451	0.00747621
A_52_P94983	Pla2g5	NM_011110	phospholipase A2, group V, transcript variant 2	0.672117	0.00901211	0.827949	0.00095365	1.50007	1.7e-08	NA	NA
A_51_P103222	Slc39a4	NM_028064	solute carrier family 39, member 4	NA	NA	0.707429	1.25e-06	0.964602	8.29e-10	NA	NA
A_51_P112355	Igtp	NM_018738	interferon gamma induced GTPase	NA	NA	-0.583299	3.42e-07	-0.989216	2.05e-12	0.660512	5.92e-08
A_51_P128696	Slc16a8	NM_020516	solute carrier family 16, member 8	NA	NA	0.771257	0.000521863	1.13854	3.42e-07	NA	NA
A_51_P157042	Ctgf	NM_010217	connective tissue growth factor	NA	NA	0.619399	0.00085595	0.784828	9.27e-06	-0.780422	8.09e-05
A_51_P167292	Chi3l3	NM_009892	chitinase 3-like 3	NA	NA	0.679838	0.0259998	NA	NA	-0.666491	0.048721
A_51_P167527	Lum	NM_008524	lumican	NA	NA	0.545073	0.00441302	0.631803	0.000269633	NA	NA
A_51_P172542	Slc4a2	NM_009207	solute carrier family 4, member 2	NA	NA	0.57525	0.0376802	0.905559	6.43e-05	NA	NA
A_51_P182303	Col1a2	NM_007743	collagen, type I, alpha 2	NA	NA	0.611249	0.0153514	0.852708	9.64e-05	NA	NA
A_51_P191700	Col18a1	NM_009929	collagen, type XVIII, alpha 1, transcript variant 2	NA	NA	0.566928	5.07e-06	0.927282	1.05e-10	NA	NA
A_51_P195374	Baiap2l1	NM_025833	BAI1-associated protein 2-like 1	NA	NA	0.726792	0.0188988	1.07675	5.35e-05	NA	NA
A_51_P207622	Fmod	NM_021355	fibromodulin	NA	NA	0.60708	0.00095365	0.591695	0.000569838	NA	NA
A_51_P236303	Serpina1d	NM_009246	serine peptidase inhibitor, clade A, member 1D	NA	NA	0.689105	0.0126841	0.751912	0.00206399	NA	NA
A_51_P267700	Gkn3	NM_026860	gastrokine 3	NA	NA	0.667843	2.83e-05	0.513174	0.000576806	NA	NA
A_51_P293862	Gnb3	NM_013530	guanine nucleotide binding protein, beta 3	NA	NA	0.672911	0.0371958	NA	NA	NA	NA
A_51_P295085	Ogn	NM_008760	osteoglycin	NA	NA	0.611296	6.09e-05	0.595406	3.57e-05	NA	NA
A_51_P317941	Perp	NM_022032	PERP, TP53 apoptosis effector	NA	NA	0.575054	7.86e-05	1.06332	3.02e-10	NA	NA
A_51_P332652	Pqlc3	NM_172574	PQ loop repeat containing, transcript variant 1	NA	NA	0.643779	0.00022348	0.960837	9.38e-08	NA	NA
A_51_P335104	Slx1b	NM_029420	SLX1 structure-specific endonuclease subunit homolog B	NA	NA	1.00552	9.46e-08	1.4903	8.38e-12	-2.07702	7.74e-14
A_51_P339540	Cdkn1c	NM_009876	cyclin-dependent kinase inhibitor 1C, transcript variant 2	NA	NA	0.55981	0.00166069	0.896686	3.42e-07	NA	NA
A_51_P352296	Sfrp1	NM_013834	secreted frizzled-related protein 1	NA	NA	0.7435	4.13e-05	1.16431	4.38e-09	NA	NA
A_51_P360655	Slc22a6	NM_008766	solute carrier family 22, member 6	NA	NA	0.540495	0.00154601	0.575166	0.000269633	NA	NA
A_51_P362429	Myh11	NM_013607	myosin, heavy polypeptide 11, smooth muscle, transcript variant 1	NA	NA	0.507577	0.00766331	NA	NA	NA	NA
A_51_P365344	Ahnak	NM_009643	AHNAK nucleoprotein, transcript variant 1	NA	NA	0.561898	0.045772	NA	NA	NA	NA
A_51_P371942	Pcolce	NM_008788	procollagen C-endopeptidase enhancer protein	NA	NA	0.819381	4.28e-08	1.27839	1.13e-12	NA	NA
A_51_P373911	C1qtnf5	NM_145613	C1q and tumor necrosis factor related protein 5, transcript variant 1	NA	NA	0.574027	1.7e-06	0.928218	3.89e-11	NA	NA
A_51_P400217	Vpreb1	NM_016982	pre-B lymphocyte gene 1	NA	NA	0.963342	0.00127235	1.60878	1.2e-07	NA	NA
A_51_P407323	F5	NM_007976	coagulation factor V	NA	NA	1.33566	7.02e-06	1.67488	3.65e-08	NA	NA
A_51_P426270	Mgp	NM_008597	matrix Gla protein	NA	NA	0.679731	8.4e-06	1.17071	7.62e-11	-0.987844	1.61e-08
A_51_P435317	AK048085	AK048085	RIKEN full-length enriched library, clone:C130033N23	NA	NA	0.571833	1.24e-05	0.995648	9.87e-11	NA	NA
A_51_P458130	Tph1	NM_009414	tryptophan hydroxylase 1, transcript variant 1	NA	NA	0.856182	0.0075688	0.918826	0.0013943	-0.75682	0.0420982
A_51_P463562	Gbp4	NM_008620	guanylate binding protein 4, transcript variant 2	NA	NA	-0.929391	4.13e-05	-1.34445	2.15e-08	0.586879	0.0294207
A_51_P497985	C2	NM_013484	complement component 2	NA	NA	0.530204	0.0270577	NA	NA	NA	NA
A_51_P504362	Cga	NM_009889	glycoprotein hormones, alpha subunit	NA	NA	0.748905	0.00905483	NA	NA	NA	NA
A_51_P511431	Sag	NM_009118	retinal S-antigen	NA	NA	0.552832	0.00934402	NA	NA	-0.550335	0.0182782
A_51_P514319	Slc13a4	NM_172892	solute carrier family 13, member 4	NA	NA	0.862845	1.39e-07	1.28647	1.07e-11	NA	NA
A_51_P516826	Igf2	NM_010514	insulin-like growth factor 2, transcript variant 1	NA	NA	0.833476	0.000406552	1.22458	2.63e-07	NA	NA
A_51_P516833	Igf2	NM_010514	insulin-like growth factor 2, transcript variant 1	NA	NA	0.981176	9.3e-05	1.35723	1.35e-07	NA	NA
A_52_P121192	C1qtnf5	NM_145613	C1q and tumor necrosis factor related protein 5, transcript variant 1	NA	NA	0.744127	1.25e-05	1.1229	1.99e-09	NA	NA
A_52_P153700	Phldb2	NM_153412	pleckstrin homology-like domain, family B, member 2, transcript variant 2	NA	NA	0.666311	0.00556605	NA	NA	NA	NA
A_52_P154918	Tmem72	NM_178768	transmembrane protein 72	NA	NA	1.33122	0.000155656	1.70109	1e-06	NA	NA
A_52_P184257	Steap1	NM_027399	six transmembrane epithelial antigen of the prostate 1	NA	NA	1.14696	0.0140153	1.65224	4.97e-05	NA	NA
A_52_P197963	Col9a3	NM_009936	collagen, type IX, alpha 3	NA	NA	0.818	0.000160904	1.12082	2.98e-07	NA	NA
A_52_P25357	NAP027049-1	NAP027049-1	Unknown	NA	NA	0.65444	0.000772128	NA	NA	NA	NA
A_52_P261846	Col18a1	NM_009929	collagen, type XVIII, alpha 1, transcript variant 2	NA	NA	0.544193	0.0063487	0.92756	8.3e-07	NA	NA
A_52_P292792	Col8a1	NM_007739	collagen, type VIII, alpha 1	NA	NA	1.31021	0.0385387	1.92402	0.000190724	NA	NA
A_52_P364021	Mogat1	NM_026713	monoacylglycerol O-acyltransferase 1	NA	NA	1.53218	0.0140964	1.51239	0.00768046	NA	NA
A_52_P398974	Pde6g	NM_012065	phosphodiesterase 6G, cGMP-specific, rod, gamma	NA	NA	0.735918	0.00176423	0.537325	0.0259059	-0.582146	0.0387733
A_52_P413646	Bmp6	NM_007556	bone morphogenetic protein 6	NA	NA	0.646055	0.024272	0.904813	0.000185718	NA	NA
A_52_P428699	C2	NM_013484	complement component 2	NA	NA	0.662166	0.0166852	0.579797	0.0299358	NA	NA
A_52_P520495	Vcam1	NM_011693	vascular cell adhesion molecule 1	NA	NA	0.540503	0.0228025	0.663402	0.00104326	NA	NA
A_52_P559076	Prdm6	NM_001033281	PR domain containing 6	NA	NA	0.602819	0.011491	0.839534	6.11e-05	-0.570139	0.032257
A_52_P564827	ENSMUST00000174728	ENSMUST00000174728	cDNA sequence BC023719	NA	NA	-2.26216	0.00022348	-1.42879	0.0250977	NA	NA
A_52_P595537	Mrpl47	ENSMUST00000043966	mitochondrial ribosomal protein L47	NA	NA	-0.517569	2.09e-05	NA	NA	0.571619	9.39e-06
A_52_P599264	Mdfic	NM_175088	MyoD family inhibitor domain containing	NA	NA	0.731531	0.0017327	1.00523	5.78e-06	NA	NA
A_52_P610987	Slc28a3	NM_022317	solute carrier family 28, member 3	NA	NA	0.714416	0.0123413	1.16502	5.41e-06	NA	NA
A_52_P650453	Spink4	NM_011463	serine peptidase inhibitor, Kazal type 4	NA	NA	0.92305	0.0391716	0.858091	0.0417519	NA	NA
A_52_P722921	AK037648	AK037648	RIKEN full-length enriched library, clone:A130033E23	NA	NA	0.694062	0.000129094	NA	NA	NA	NA
A_52_P802967	AK035497	AK035497	RIKEN full-length enriched library, clone:9530056L18	NA	NA	0.629479	0.0189048	NA	NA	NA	NA
A_52_P81324	B230311B06Rik	AK045786	RIKEN full-length enriched library, clone:B230311B06	NA	NA	-0.571265	0.000508688	NA	NA	0.500704	0.00571854
A_52_P88793	Zfp933	NM_198619	zinc finger protein 933	NA	NA	0.620978	0.00350504	NA	NA	NA	NA
A_51_P101729	Cfh	ENSMUST00000123238	complement component factor h	NA	NA	NA	NA	0.544344	0.0122063	NA	NA
A_51_P103397	Vwf	NM_011708	Von Willebrand factor homolog	NA	NA	NA	NA	0.747879	0.000409636	-0.704921	0.00453743
A_51_P103406	Vwf	NM_011708	Von Willebrand factor homolog	NA	NA	NA	NA	0.665805	0.000765849	-0.706634	0.00182892
A_51_P112627	St6galnac2	NM_009180	ST6 (alpha-N-acetyl-neuraminyl-2,3-beta-galactosyl-1,3)-N-acetylgalactosaminide alpha-2,6-sialyltransferase 2	NA	NA	NA	NA	0.818344	0.000803564	NA	NA
A_51_P120948	Cul4b	NM_028288	cullin 4B, transcript variant 1	NA	NA	NA	NA	0.780989	2.55e-05	NA	NA
A_51_P131281	Exd1	NM_172857	exonuclease 3'-5' domain containing 1	NA	NA	NA	NA	-0.529236	0.00474604	NA	NA
A_51_P142896	Cd59a	NM_007652	CD59a antigen, transcript variant 2	NA	NA	NA	NA	0.730949	2.53e-08	NA	NA
A_51_P157994	Dab2	NM_001037905	disabled homolog 2, transcript variant 3	NA	NA	NA	NA	0.705161	4.65e-07	NA	NA
A_51_P162023	Vmn1r76	NM_134205	vomeronasal 1 receptor 76	NA	NA	NA	NA	-0.874894	0.021289	NA	NA
A_51_P164686	Rrbp1	NM_133626	ribosome binding protein 1, transcript variant 2	NA	NA	NA	NA	0.64193	0.000234211	NA	NA
A_51_P168960	Cnpy1	NM_175651	canopy 1 homolog	NA	NA	NA	NA	1.26301	0.00319357	NA	NA
A_51_P170536	Mycbpap	NM_170671	MYCBP associated protein	NA	NA	NA	NA	0.766196	6.99e-07	NA	NA
A_51_P175424	Car14	NM_011797	carbonic anhydrase 14	NA	NA	NA	NA	0.608743	6.66e-06	NA	NA
A_51_P178392	Ttc18	NM_001163638	tetratricopeptide repeat domain 18, transcript variant 1	NA	NA	NA	NA	0.697616	0.00130096	NA	NA
A_51_P186703	Fbln5	AK090129	RIKEN full-length enriched library, clone:G431002M01 product:fibulin 5	NA	NA	NA	NA	0.766959	5.47e-07	NA	NA
A_51_P196972	Slc4a1	NM_011403	solute carrier family 4, member 1	NA	NA	NA	NA	0.889963	0.0051981	-0.905698	0.0182782
A_51_P201982	Angpt2	NM_007426	angiopoietin 2	NA	NA	NA	NA	0.628245	0.000830311	NA	NA
A_51_P210956	Vcam1	NM_011693	vascular cell adhesion molecule 1	NA	NA	NA	NA	0.517184	1.04e-05	NA	NA
A_51_P215627	Plac9	NM_207229	placenta specific 9	NA	NA	NA	NA	0.578355	3.52e-05	NA	NA
A_51_P218196	Msx1	X59251	Mouse Hox-7 mRNA for homeobox protein, homolog of Drosophila Msh gene	NA	NA	NA	NA	0.799287	9.78e-06	NA	NA
A_51_P234407	Tjp3	NM_013769	tight junction protein 3	NA	NA	NA	NA	0.619433	0.000650918	NA	NA
A_51_P236755	Clic3	NM_027085	chloride intracellular channel 3	NA	NA	NA	NA	0.708736	0.0196658	NA	NA
A_51_P240374	Col13a1	NM_007731	collagen, type XIII, alpha 1	NA	NA	NA	NA	0.588908	0.0304742	NA	NA
A_51_P240501	4930583H14Rik	NM_026358	RIKEN cDNA 4930583H14 gene, transcript variant 1	NA	NA	NA	NA	0.998032	0.0206873	NA	NA
A_51_P247168	ENSMUST00000099350	ENSMUST00000099350	WD repeat domain 96	NA	NA	NA	NA	0.564209	0.04426	NA	NA
A_51_P256665	Pon3	NM_173006	paraoxonase 3	NA	NA	NA	NA	0.821784	4.17e-07	NA	NA
A_51_P258901	1700027A23Rik	NM_029604	RIKEN cDNA 1700027A23 gene, transcript variant 2	NA	NA	NA	NA	0.61461	0.0084658	NA	NA
A_51_P259774	Slc37a2	NM_020258	solute carrier family 37, member 2	NA	NA	NA	NA	0.788851	0.00479131	NA	NA
A_51_P264685	Whrn	AK039124	RIKEN full-length enriched library, clone:A230098N07	NA	NA	NA	NA	0.556376	5.37e-05	NA	NA
A_51_P284486	Gstm2	NM_008183	glutathione S-transferase, mu 2	NA	NA	NA	NA	0.504774	0.00682568	NA	NA
A_51_P286996	Fxyd1	AF089734	phospholemman precursor	NA	NA	NA	NA	0.545714	3.68e-06	NA	NA
A_51_P287001	Fxyd1	NM_019503	FXYD domain-containing ion transport regulator 1, transcript variant 1	NA	NA	NA	NA	0.602278	4.64e-05	NA	NA
A_51_P293489	Rbm47	NM_139065	RNA binding motif protein 47, transcript variant 3	NA	NA	NA	NA	0.817639	0.0370414	NA	NA
A_51_P294643	Cdr2	NM_007672	cerebellar degeneration-related 2	NA	NA	NA	NA	0.597328	0.0221448	NA	NA
A_51_P300337	Csrp2	NM_007792	cysteine and glycine-rich protein 2	NA	NA	NA	NA	0.592157	1.18e-05	NA	NA
A_51_P300618	Crb2	NM_001163566	crumbs homolog 2	NA	NA	NA	NA	0.577428	1.17e-05	NA	NA
A_51_P308048	Cmtm8	NM_027294	CKLF-like MARVEL transmembrane domain containing 8	NA	NA	NA	NA	0.571484	0.00495379	NA	NA
A_51_P309988	Gprc5c	NM_147217	G protein-coupled receptor, family C, group 5, member C, transcript variant 2	NA	NA	NA	NA	0.707465	0.000852425	NA	NA
A_51_P312497	Atp7a	NM_009726	ATPase, Cu++ transporting, alpha polypeptide, transcript variant 2	NA	NA	NA	NA	0.589066	0.000820261	NA	NA
A_51_P316935	8430408G22Rik	NM_145980	RIKEN cDNA 8430408G22 gene, transcript variant 1	NA	NA	NA	NA	0.63114	0.0214098	NA	NA
A_51_P317141	Col2a1	NM_031163	collagen, type II, alpha 1, transcript variant 1	NA	NA	NA	NA	0.506815	0.00319357	NA	NA
A_51_P317254	Defb11	NM_139221	defensin beta 11	NA	NA	NA	NA	1.12582	0.00159112	NA	NA
A_51_P327405	Gbp8	NM_029509	guanylate-binding protein 8	NA	NA	NA	NA	-0.605192	0.0297893	NA	NA
A_51_P327983	4833427G06Rik	NM_177702	RIKEN cDNA 4833427G06 gene	NA	NA	NA	NA	0.835348	0.00876098	NA	NA
A_51_P328890	Tekt1	NM_011569	tektin 1	NA	NA	NA	NA	0.652555	0.000190317	NA	NA
A_51_P336770	Aebp1	NM_009636	AE binding protein 1	NA	NA	NA	NA	0.539627	0.00254397	NA	NA
A_51_P339943	Nid1	NM_010917	nidogen 1	NA	NA	NA	NA	0.625837	2.45e-05	NA	NA
A_51_P340653	Slc16a4	NM_146136	solute carrier family 16, member 4	NA	NA	NA	NA	0.52246	0.0434188	NA	NA
A_51_P347529	Nek5	NM_177898	NIMA-related expressed kinase 5	NA	NA	NA	NA	0.717561	0.00109251	NA	NA
A_51_P348749	Llgl2	NM_145438	lethal giant larvae homolog 2, transcript variant 1	NA	NA	NA	NA	0.758279	0.0176159	NA	NA
A_51_P350817	Cnn1	NM_009922	calponin 1	NA	NA	NA	NA	0.777103	0.000964599	-0.721537	0.010354
A_51_P351273	Tcea3	NM_011542	transcription elongation factor A	NA	NA	NA	NA	0.642883	0.00336709	NA	NA
A_51_P353221	Thbs4	NM_011582	thrombospondin 4	NA	NA	NA	NA	-0.863982	5.26e-06	0.5026	0.032257
A_51_P354792	Ltc4s	NM_008521	leukotriene C4 synthase	NA	NA	NA	NA	0.98321	3.14e-08	NA	NA
A_51_P361220	Fzd4	NM_008055	frizzled homolog 4	NA	NA	NA	NA	0.57829	0.000817928	NA	NA
A_51_P372819	Ptgis	NM_008968	prostaglandin I2 synthase	NA	NA	NA	NA	0.785622	0.00966207	NA	NA
A_51_P380129	Dnase2a	ENSMUST00000148573	deoxyribonuclease II alpha	NA	NA	NA	NA	1.05922	0.000144812	NA	NA
A_51_P387239	Iigp1	NM_021792	interferon inducible GTPase 1, transcript variant 1	NA	NA	NA	NA	-0.688148	0.0348506	NA	NA
A_51_P388412	Cd55	NM_010016	CD55 antigen	NA	NA	NA	NA	0.676015	0.0258659	NA	NA
A_51_P391616	Agxt2l1	NM_027907	alanine-glyoxylate aminotransferase 2-like 1, transcript variant 3	NA	NA	NA	NA	-0.585069	0.000117391	NA	NA
A_51_P394210	Fap	NM_007986	fibroblast activation protein	NA	NA	NA	NA	1.26513	0.00686468	NA	NA
A_51_P399653	Crhr2	NM_009953	corticotropin releasing hormone receptor 2	NA	NA	NA	NA	0.68348	6.1e-08	NA	NA
A_51_P401987	Tmem37	NM_019432	transmembrane protein 37	NA	NA	NA	NA	0.608986	0.00284315	NA	NA
A_51_P407248	Antxr1	NM_054041	anthrax toxin receptor 1	NA	NA	NA	NA	0.621145	0.00126697	NA	NA
A_51_P416295	Irgm2	NM_019440	immunity-related GTPase family M member 2	NA	NA	NA	NA	-0.61662	0.0428235	NA	NA
A_51_P430259	1700009P17Rik	NM_001081275	RIKEN cDNA 1700009P17 gene	NA	NA	NA	NA	0.603908	1.46e-06	NA	NA
A_51_P435321	Ap1s2	NM_026887	adaptor-related protein complex 1, sigma 2 subunit	NA	NA	NA	NA	0.659922	6.46e-06	NA	NA
A_51_P440327	Efhc1	NM_027974	EF-hand domain containing 1	NA	NA	NA	NA	0.592028	0.000121511	NA	NA
A_51_P441426	Pf4	NM_019932	platelet factor 4	NA	NA	NA	NA	0.649048	0.0192794	NA	NA
A_51_P450752	Pla2g4b	NM_145378	phospholipase A2, group IVB	NA	NA	NA	NA	0.739451	0.00178718	-0.611089	0.0476558
A_51_P452629	Tlr2	NM_011905	toll-like receptor 2	NA	NA	NA	NA	0.678284	0.00490119	NA	NA
A_51_P458866	F11r	NM_172647	F11 receptor	NA	NA	NA	NA	0.564484	0.00271949	NA	NA
A_51_P472292	Igfbp7	NM_008048	insulin-like growth factor binding protein 7, transcript variant 2	NA	NA	NA	NA	0.515832	7.27e-06	NA	NA
A_51_P476559	Krtcap3	NM_027221	keratinocyte associated protein 3	NA	NA	NA	NA	0.508463	0.00206399	NA	NA
A_51_P478353	Myof	NM_001099634	myoferlin	NA	NA	NA	NA	0.51484	0.000505922	NA	NA
A_51_P488211	Atp10d	NM_153389	ATPase, class V, type 10D	NA	NA	NA	NA	0.887546	0.00804143	NA	NA
A_51_P493117	Slc16a9	NM_025807	solute carrier family 16, member 9	NA	NA	NA	NA	0.718397	6.55e-06	NA	NA
A_51_P494125	Alpl	NM_007431	alkaline phosphatase, liver/bone/kidney	NA	NA	NA	NA	0.731718	4.16e-06	NA	NA
A_51_P502068	A_51_P502068	A_51_P502068	Unknown	NA	NA	NA	NA	0.54934	0.000288596	NA	NA
A_51_P505538	Hfe	NM_010424	hemochromatosis	NA	NA	NA	NA	0.580408	0.00174997	NA	NA
A_51_P506045	Pgcp	NM_176073	plasma glutamate carboxypeptidase, transcript variant 2	NA	NA	NA	NA	0.510268	0.00577997	NA	NA
A_51_P510713	Isg20	NM_020583	interferon-stimulated protein, transcript variant 1	NA	NA	NA	NA	0.631922	0.0461389	NA	NA
A_51_P513979	1700026L06Rik	NM_027283	RIKEN cDNA 1700026L06 gene	NA	NA	NA	NA	0.629632	0.00105617	NA	NA
A_51_P515026	Mdfic	NM_175088	MyoD family inhibitor domain containing	NA	NA	NA	NA	0.768105	0.00376398	NA	NA
A_51_P515605	Col3a1	NM_009930	collagen, type III, alpha 1	NA	NA	NA	NA	1.16071	1.14e-05	-0.761222	0.0182782
A_51_P517388	Plbd1	NM_025806	phospholipase B domain containing 1	NA	NA	NA	NA	0.819699	2.98e-07	NA	NA
A_52_P10622	Emb	NM_010330	embigin	NA	NA	NA	NA	0.516578	0.000391936	NA	NA
A_52_P112159	Kl	AB010088	mRNA for secreted isoform of Klotho protein	NA	NA	NA	NA	1.02204	0.00356099	NA	NA
A_52_P114620	Elmo3	NM_172760	engulfment and cell motility 3, ced-12 homolog (C. elegans)	NA	NA	NA	NA	0.527201	0.00437842	NA	NA
A_52_P1149693	A930006K02Rik	AK162627	RIKEN full-length enriched library, clone:9830121P04	NA	NA	NA	NA	0.641809	0.00960116	NA	NA
A_52_P129456	Steap2	NM_001103157	six transmembrane epithelial antigen of prostate 2, transcript variant 1	NA	NA	NA	NA	0.687051	0.00675764	NA	NA
A_52_P161297	Tcea3	NM_011542	transcription elongation factor A	NA	NA	NA	NA	0.630153	0.0240216	NA	NA
A_52_P174346	Mia1	NM_019394	melanoma inhibitory activity 1	NA	NA	NA	NA	0.694948	3.42e-07	NA	NA
A_52_P218765	Tbc1d2	NM_198664	TBC1 domain family, member 2	NA	NA	NA	NA	0.518231	0.000357987	NA	NA
A_52_P242213	Trpm3	AK034340	RIKEN full-length enriched library, clone:9330180E14	NA	NA	NA	NA	0.589314	2.17e-06	NA	NA
A_52_P257625	Esm1	NM_023612	endothelial cell-specific molecule 1	NA	NA	NA	NA	1.83583	0.000310942	NA	NA
A_52_P264905	Cab39l	NM_026908	calcium binding protein 39-like	NA	NA	NA	NA	0.634429	0.000524989	NA	NA
A_52_P295104	2210020M01Rik	NM_183259	RIKEN cDNA 2210020M01 gene	NA	NA	NA	NA	0.9918	0.000760441	NA	NA
A_52_P30632	1700007K13Rik	NM_027040	RIKEN cDNA 1700007K13 gene	NA	NA	NA	NA	0.555474	2.08e-07	NA	NA
A_52_P309381	Cfh	NM_009888	complement component factor h	NA	NA	NA	NA	0.644701	5.03e-06	NA	NA
A_52_P309389	Cfh	NM_009888	complement component factor h	NA	NA	NA	NA	0.586128	0.0016121	-0.503854	0.0320775
A_52_P315976	Tpm2	NM_009416	tropomyosin 2, beta	NA	NA	NA	NA	0.605032	0.00214345	NA	NA
A_52_P322421	Mpzl2	NM_007962	myelin protein zero-like 2	NA	NA	NA	NA	0.592353	0.00114054	-0.567656	0.00840923
A_52_P340408	Ccdc108	NM_001039495	coiled-coil domain containing 108	NA	NA	NA	NA	0.641704	0.00269602	NA	NA
A_52_P384264	Zfp185	NM_009549	zinc finger protein 185, transcript variant 1	NA	NA	NA	NA	0.861115	2.2e-07	NA	NA
A_52_P401504	Thbs4	NM_011582	thrombospondin 4	NA	NA	NA	NA	-0.766551	4.15e-05	NA	NA
A_52_P40257	Cd59a	NM_007652	CD59a antigen, transcript variant 2	NA	NA	NA	NA	0.769362	0.00148642	NA	NA
A_52_P409769	Mrvi1	NM_194464	MRV integration site 1, transcript variant 2	NA	NA	NA	NA	0.528736	0.000164396	NA	NA
A_52_P415167	Mia1	NM_019394	melanoma inhibitory activity 1	NA	NA	NA	NA	0.765776	3.81e-06	NA	NA
A_52_P415168	Mia1	NM_019394	melanoma inhibitory activity 1	NA	NA	NA	NA	0.704629	2.29e-06	NA	NA
A_52_P418477	Tpm2	NM_009416	tropomyosin 2, beta	NA	NA	NA	NA	0.581502	0.00249035	NA	NA
A_52_P425651	Wdr96	NM_027559	WD repeat domain 96	NA	NA	NA	NA	0.542863	0.00397335	NA	NA
A_52_P426698	Sema3b	NM_001042779	sema domain, immunoglobulin domain, short basic domain, secreted, 3B, transcript variant 1	NA	NA	NA	NA	0.924782	5.39e-06	NA	NA
A_52_P440034	Dydc2	AK016963	RIKEN full-length enriched library, clone:4933428D01 product:hypothetical Cytochrome c family heme-binding site containing protein	NA	NA	NA	NA	0.564673	0.0174785	NA	NA
A_52_P483929	Wdr52	NM_001033247	WD repeat domain 52	NA	NA	NA	NA	0.54784	0.0204682	NA	NA
A_52_P484769	Trpm3	NM_001035239	transient receptor potential cation channel, subfamily M, member 3, transcript variant 1	NA	NA	NA	NA	0.718984	0.0186531	NA	NA
A_52_P498231	Sema3f	NM_011349	sema domain, immunoglobulin domain, short basic domain, secreted, 3F	NA	NA	NA	NA	0.67558	0.0214232	NA	NA
A_52_P524912	AK138477	AK138477	RIKEN full-length enriched library, clone:A330031M04	NA	NA	NA	NA	1.14151	0.00924163	NA	NA
A_52_P525107	Col1a1	NM_007742	collagen, type I, alpha 1	NA	NA	NA	NA	0.714788	3.18e-05	NA	NA
A_52_P563655	Slc31a1	NM_175090	solute carrier family 31, member 1	NA	NA	NA	NA	0.559349	0.000514071	NA	NA
A_52_P582059	Lyz1	NM_013590	lysozyme 1	NA	NA	NA	NA	0.536548	0.000107798	NA	NA
A_52_P625215	Wfikkn2	NM_181819	WAP, follistatin/kazal, immunoglobulin, kunitz and netrin domain containing 2	NA	NA	NA	NA	0.765168	0.00747909	NA	NA
A_52_P631547	Cytl1	NM_001081106	cytokine-like 1	NA	NA	NA	NA	0.631455	0.000650918	NA	NA
A_52_P638459	Ccl5	NM_013653	chemokine ligand 5	NA	NA	NA	NA	-0.505893	0.0381662	NA	NA
A_52_P64376	Mogat1	NM_026713	monoacylglycerol O-acyltransferase 1	NA	NA	NA	NA	0.69557	0.0152684	NA	NA
A_52_P644806	Cab39l	NM_026908	calcium binding protein 39-like	NA	NA	NA	NA	0.65319	2.58e-06	NA	NA
A_52_P646858	Car12	NM_178396	carbonic anyhydrase 12	NA	NA	NA	NA	0.636867	4.26e-05	NA	NA
A_52_P661503	Deptor	ENSMUST00000096433	DEP domain containing MTOR-interacting protein	NA	NA	NA	NA	0.637213	0.000144812	NA	NA
A_52_P675039	Fhad1	NM_177868	forkhead-associated phosphopeptide binding domain 1	NA	NA	NA	NA	0.512794	0.000487609	NA	NA
A_52_P68028	Ace	NM_009598	angiotensin I converting enzyme, transcript variant 2	NA	NA	NA	NA	0.834758	1.74e-05	NA	NA
A_52_P72297	Ace	NM_009598	angiotensin I converting enzyme, transcript variant 2	NA	NA	NA	NA	1.17404	0.00159487	NA	NA
A_52_P75971	Cgnl1	NM_026599	cingulin-like 1	NA	NA	NA	NA	0.785162	0.00173613	NA	NA
A_52_P796840	Cfhr2	NM_001025575	complement factor H-related 2	NA	NA	NA	NA	0.612463	0.00225181	NA	NA
A_52_P86116	Serpinb1b	NM_173052	serine peptidase inhibitor, clade B, member 1b	NA	NA	NA	NA	0.833265	0.00637946	NA	NA
A_52_P931584	AK051010	AK051010	RIKEN full-length enriched library, clone:D030054J08	NA	NA	NA	NA	0.68742	0.0372078	NA	NA
A_51_P173043	Egr2	NM_010118	early growth response 2	NA	NA	NA	NA	NA	NA	-0.605897	0.000800236
A_51_P216085	Lrrc46	NM_027026	leucine rich repeat containing 46	NA	NA	NA	NA	NA	NA	0.867819	0.00157137
A_51_P227929	Cep135	NM_199032	centrosomal protein 135	NA	NA	NA	NA	NA	NA	-0.543736	0.00157137
A_51_P256827	S100a8	NM_013650	S100 calcium binding protein A8	NA	NA	NA	NA	NA	NA	-1.52504	0.00430472
A_51_P268964	3100003M19Rik	AK013928	RIKEN full-length enriched library, clone:3100003M19	NA	NA	NA	NA	NA	NA	-0.908979	0.0215781
A_51_P282760	Per2	NM_011066	period homolog 2	NA	NA	NA	NA	NA	NA	-0.550083	0.0294207
A_51_P508781	Best1	NM_011913	bestrophin 1	NA	NA	NA	NA	NA	NA	0.85228	0.000505404
A_52_P240232	NAP052665-1	NAP052665-1	Unknown	NA	NA	NA	NA	NA	NA	-0.644	0.00774242
A_52_P522230	Stx3	AK137098	RIKEN full-length enriched library, clone:9430075B11	NA	NA	NA	NA	NA	NA	0.610219	0.00571391
Table S3 - Here we present genes that were identifed in time course analysis. Logaritmic fold change (LogFC) higher than 0,5 means that gene was overexpressed in consecutive group vs previous group
