# Supplementary material for: The Effect of Acute and Chronic Social Stress on the Hippocampal Transcriptome in Mice
Source: PLoS One. 2015 Nov 10;10(11):e0142195. doi: 10.1371/journal.pone.0142195 (PMC4640871; doi:10.1371/journal.pone.0142195)
Supplement: S4 Table — (XLSX) [file pone.0142195.s005.xlsx]

## Sheet: S4
Gene	Cluster	Acute stress				8 days of stress				13 days of stress				13 days of stress + 5 days of recovery
		MA logFC	MA p value	qPCR logFC	qPCR p value	MA logFC	MA p value	qPCR logFC	qPCR p value	MA logFC	MA p value	qPCR logFC	qPCR p value	MA logFC	MA p value	qPCR logFC	qPCR p value
Aqp1	7	-1.43365	8.18e-12	-1.83808	NS	NS	NS	0.270639	NS	1.17864	4.76e-10	1.83484	0.028403	0.66128	0.000111171	0.0619374	NS
Egr2	4a	NS	NS	-0.123207	NS	NS	NS	0.0504443	NS	NS	NS	0.00895882	NS	-0.679392	8.43e-07	-0.632262	0.007686
Folr1	7	-1.09362	1.13e-05	-1.67157	NS	NS	NS	0.111564	NS	0.799606	0.000126858	1.35456	NS	0.346837	0.0291636	0.0974726	NS
Gbp4	8a	NS	NS	-0.375284	NS	-0.545505	0.00085131	-0.619212	NS	-1.4749	4.12e-12	-0.906807	NS	-0.888017	1.07e-06	-0.985062	0.017291
Hbb-b1	5a	NS	NS	0.0173569	NS	1.15232	9.22067e-13	1.39709	0.011719	1.69254	3.02895e-17	1.94355	0.007686	0.451995	0.000157549	0.230698	NS
Kcne2	7	-3.09295	1.85e-15	-2.093	NS	-0.92946	9.93e-05	-0.137909	NS	0.736169	0.00104457	1.47018	NS	NS	NS	-0.278752	NS
Prlr	7	-0.842049	6.00593e-05	-1.28226	NS	NS	NS	0.0405301	NS	0.445706	0.00633706	1.06598	NS	NS	NS	0.0439552	NS
S100a8	4b	NS	NS	0.105678	NS	0.899178	0.0212462	1.90913	0.035693	0.977686	0.00384044	1.94266	0.038153	NS	NS	-0.786711	NS
Spp1	5a	NS	NS	-0.495876	NS	0.551866	0.0108337	0.370071	NS	1.06257	2.38e-07	1.29231	0.007686	NS	NS	0.162053	NS
Ttr	7	-1.95263	1.64e-15	-1.88571	NS	-0.542272	0.000249691	-0.292657	NS	1.22308	2.34e-11	1.6866	NS	0.775195	1.33e-06	0.161423	NS
vWF	2b	NS	NS	-0.0157101	NS	NS	NS	0.474512	NS	0.809529	4.57e-07	0.75928	0.015157	NS	NS	0.0486738	NS
