# Supplementary material for: The Effect of Acute and Chronic Social Stress on the Hippocampal Transcriptome in Mice
Source: PLoS One. 2015 Nov 10;10(11):e0142195. doi: 10.1371/journal.pone.0142195 (PMC4640871; doi:10.1371/journal.pone.0142195)
Supplement: S5 Table — (XLSX) [file pone.0142195.s006.xlsx]

## Sheet: S5
Cluster	Term Type	Term ID	Term name	p-value	Genes
2	Biological process	GO:0048856	anatomical structure development	0.0206	COL1A1,VWF,PTGIS,CTGF,COL3A1,PF4,COL1A2,MGP,TAGLN,MPZL2,CYTL1,PRDM6
2	Biological process	GO:0061448	connective tissue development	0.0314	COL1A1,CTGF,MGP,CYTL1
2	Biological process	GO:0048731	system development	0.0255	COL1A1,VWF,PTGIS,CTGF,COL3A1,PF4,COL1A2,MGP,MPZL2,CYTL1,PRDM6
2	Biological process	GO:0048513	organ development	0.0135	COL1A1,VWF,PTGIS,CTGF,COL3A1,PF4,COL1A2,MGP,MPZL2,CYTL1
2	Biological process	GO:0001501	skeletal system development	0.0255	COL1A1,CTGF,COL1A2,MGP,CYTL1
2	Biological process	GO:0051216	cartilage development	0.0108	COL1A1,CTGF,MGP,CYTL1
2	Biological process	GO:0072359	circulatory system development	0.0463	COL1A1,PTGIS,CTGF,COL3A1,PF4,COL1A2
2	Biological process	GO:0072358	cardiovascular system development	0.0463	COL1A1,PTGIS,CTGF,COL3A1,PF4,COL1A2
2	Biological process	GO:0001944	vasculature development	0.00429	COL1A1,PTGIS,CTGF,COL3A1,PF4,COL1A2
2	Biological process	GO:0001568	blood vessel development	0.00334	COL1A1,PTGIS,CTGF,COL3A1,PF4,COL1A2
2	Biological process	GO:0009611	response to wounding	0.00438	COL1A1,VWF,PTGIS,COL3A1,CFH,PF4
2	Biological process	GO:0043589	skin morphogenesis	0.0498	COL1A1,COL1A2
2	Biological process	GO:0043062	extracellular structure organization	0.000478	COL1A1,CTGF,FBLN5,COL3A1,COL1A2
2	Biological process	GO:0030198	extracellular matrix organization	0.000467	COL1A1,CTGF,FBLN5,COL3A1,COL1A2
2	Biological process	GO:0030199	collagen fibril organization	0.00521	COL1A1,COL3A1,COL1A2
2	Cellular component	GO:0031012	extracellular matrix	9.12e-06	COL1A1,VWF,CTGF,FBLN5,COL3A1,COL1A2,MGP
2	Cellular component	GO:0005576	extracellular region	0.00439	COL1A1,VWF,PTGIS,CTGF,FBLN5,C2,COL3A1,CFH,PF4,COL1A2,MGP,SERPINA1D
2	Cellular component	GO:0044421	extracellular region part	0.000898	COL1A1,VWF,PTGIS,CTGF,FBLN5,C2,COL3A1,CFH,PF4,COL1A2,MGP,SERPINA1D
2	Cellular component	GO:0005615	extracellular space	5.1e-06	COL1A1,PTGIS,CTGF,FBLN5,COL3A1,CFH,PF4,COL1A2,MGP,SERPINA1D
2	Cellular component	GO:0005578	proteinaceous extracellular matrix	0.000174	COL1A1,VWF,CTGF,FBLN5,COL3A1,COL1A2
2	Cellular component	GO:0098644	complex of collagen trimers	0.00047	COL1A1,COL3A1,COL1A2
2	Cellular component	GO:0098643	banded collagen fibril	9.53e-05	COL1A1,COL3A1,COL1A2
2	Cellular component	GO:0005581	collagen trimer	0.0478	COL1A1,COL3A1,COL1A2
2	Cellular component	GO:0005583	fibrillar collagen trimer	9.53e-05	COL1A1,COL3A1,COL1A2
2	Cellular component	GO:0005584	collagen type I trimer	0.000909	COL1A1,COL1A2
2	Molecular function	GO:0019838	growth factor binding	0.00287	COL1A1,CTGF,COL3A1,COL1A2
2	Molecular function	GO:0048407	platelet-derived growth factor binding	0.000127	COL1A1,COL3A1,COL1A2
2	Molecular function	GO:0050839	cell adhesion molecule binding	0.00956	VWF,CTGF,FBLN5,COL3A1
2	Molecular function	GO:0005178	integrin binding	0.00115	VWF,CTGF,FBLN5,COL3A1
2	Molecular function	GO:0005201	extracellular matrix structural constituent	0.00257	COL1A1,COL3A1,COL1A2
2	Human phenotype ontology	HP:0005005	Femoral bowing present at birth, straightening with time	0.00563	COL1A1,COL1A2
2	Human phenotype ontology	HP:0001388	Joint laxity	0.0151	COL1A1,FBLN5,COL3A1,COL1A2
2	Human phenotype ontology	HP:0005897	Severe generalized osteoporosis	0.00563	COL1A1,COL1A2
2	Human phenotype ontology	HP:0002597	Abnormality of the vasculature	0.0339	COL1A1,VWF,CTGF,FBLN5,C2,COL3A1,COL1A2,MGP
2	Human phenotype ontology	HP:0011276	Vascular skin abnormality	0.0252	COL1A1,VWF,CTGF,C2,COL3A1,COL1A2
2	Human phenotype ontology	HP:0001933	Subcutaneous hemorrhage	0.0116	COL1A1,VWF,C2,COL3A1,COL1A2
2	Human phenotype ontology	HP:0000978	Bruising susceptibility	0.032	COL1A1,VWF,COL3A1,COL1A2
2	Human phenotype ontology	HP:0004930	Abnormality of the pulmonary vasculature	0.000348	COL1A1,CTGF,FBLN5,COL3A1,COL1A2,MGP
2	Human phenotype ontology	HP:0004414	Abnormality of the pulmonary artery	0.000214	COL1A1,CTGF,FBLN5,COL3A1,COL1A2,MGP
2	Human phenotype ontology	HP:0004890	Elevated pulmonary artery pressure	0.0231	COL1A1,CTGF,COL1A2,MGP
2	Human phenotype ontology	HP:0002092	Pulmonary hypertension	0.0231	COL1A1,CTGF,COL1A2,MGP
2	Human phenotype ontology	HP:0000023	Inguinal hernia	0.0498	COL1A1,FBLN5,COL3A1,COL1A2
2	Human phenotype ontology	HP:0000923	Beaded ribs	0.0169	COL1A1,COL1A2
2	Human phenotype ontology	HP:0005623	Absent ossification of calvaria	0.00563	COL1A1,COL1A2
2	Human phenotype ontology	HP:0003321	Biconcave flattened vertebrae	0.00563	COL1A1,COL1A2
2	Human phenotype ontology	HP:0006367	Crumpled long bones	0.0169	COL1A1,COL1A2
2	Human phenotype ontology	HP:0001654	Abnormality of the heart valves	0.00272	COL1A1,VWF,FBLN5,COL3A1,COL1A2,MGP
2	Human phenotype ontology	HP:0001641	Abnormality of the pulmonary valve	0.0303	COL1A1,FBLN5,COL1A2,MGP
2	Human phenotype ontology	HP:0006705	Abnormality of the atrioventricular valves	0.00129	COL1A1,VWF,FBLN5,COL3A1,COL1A2
2	Human phenotype ontology	HP:0001633	Abnormality of the mitral valve	0.000678	COL1A1,VWF,FBLN5,COL3A1,COL1A2
2	Human phenotype ontology	HP:0001634	Mitral valve prolapse	0.000547	COL1A1,VWF,COL3A1,COL1A2
2	Human phenotype ontology	HP:0002691	Platybasia	0.00563	COL1A1,COL1A2
2	Human phenotype ontology	HP:0001075	Atrophic scars	0.0106	COL1A1,COL3A1,COL1A2
2	Human phenotype ontology	HP:0003023	Bowing of limbs due to multiple fractures	0.0169	COL1A1,COL1A2
2	Human phenotype ontology	HP:0002645	Wormian bones	0.00138	COL1A1,FBLN5,COL3A1,COL1A2
2	Human phenotype ontology	HP:0005111	Dilatation of the ascending aorta	0.0126	COL1A1,FBLN5,COL3A1
2	Human phenotype ontology	HP:0008780	Congenital bilateral hip dislocation	0.00563	COL1A1,COL1A2
2	Human phenotype ontology	HP:0010647	Abnormal elasticity of skin	0.00399	COL1A1,FBLN5,COL3A1,COL1A2,MGP
2	Human phenotype ontology	HP:0000977	Soft skin	0.0106	COL1A1,COL3A1,COL1A2
2	Human phenotype ontology	HP:0008067	Abnormally lax or hyperextensible skin	0.000548	COL1A1,FBLN5,COL3A1,COL1A2,MGP
2	Human phenotype ontology	HP:0005758	Basilar impression	0.0337	COL1A1,COL1A2
2	Human phenotype ontology	HP:0008628	Abnormality of the stapes	0.0337	COL1A1,COL1A2
2	Human phenotype ontology	HP:0000362	Otosclerosis	0.00563	COL1A1,COL1A2
2	Human phenotype ontology	HP:0000015	Bladder diverticulum	0.00217	COL1A1,FBLN5,COL3A1
2	KEGG	KEGG:04512	ECM-receptor interaction	0.000151	COL1A1,VWF,COL3A1,COL1A2
2	KEGG	KEGG:04611	Platelet activation	0.000771	COL1A1,VWF,COL3A1,COL1A2
2	KEGG	KEGG:04510	Focal adhesion	0.00474	COL1A1,VWF,COL3A1,COL1A2
2	KEGG	KEGG:04974	Protein digestion and absorption	0.00812	COL1A1,COL3A1,COL1A2
2	KEGG	KEGG:04610	Complement and coagulation cascades	9.22e-05	VWF,C2,CFH,SERPINA1D
2	KEGG	KEGG:04151	PI3K-Akt signaling pathway	0.0339	COL1A1,VWF,COL3A1,COL1A2
2	KEGG	KEGG:05146	Amoebiasis	0.0192	COL1A1,COL3A1,COL1A2
2	Reactome	REAC:6011897	Binding and Uptake of Ligands by Scavenger Receptors	0.00752	COL1A1,COL3A1,COL1A2
2	Reactome	REAC:6011900	Scavenging by Class A Receptors	0.000237	COL1A1,COL3A1,COL1A2
2	Reactome	REAC:6011000	Response to elevated platelet cytosolic Ca2+	0.0443	VWF,PF4,SERPINA1D
2	Reactome	REAC:6011433	Platelet degranulation	0.0364	VWF,PF4,SERPINA1D
2	Reactome	REAC:6011806	Collagen formation	0.0284	COL1A1,COL3A1,COL1A2
2	Reactome	REAC:6011836	Collagen biosynthesis and modifying enzymes	0.0116	COL1A1,COL3A1,COL1A2
2	Reactome	REAC:6011805	Assembly of collagen fibrils and other multimeric structures	0.00628	COL1A1,COL3A1,COL1A2
2a	mi-RNA	MI:mmu-miR-877	MI:mmu-miR-877	0.000814	PTGIS,C2,COL1A2
2b	Biological process	GO:0043062	extracellular structure organization	0.00838	COL1A1,CTGF,FBLN5,COL3A1
2b	Biological process	GO:0030198	extracellular matrix organization	0.00821	COL1A1,CTGF,FBLN5,COL3A1
2b	Biological process	GO:0009611	response to wounding	0.0269	COL1A1,VWF,COL3A1,CFH,PF4
2b	Biological process	GO:0042060	wound healing	0.0472	COL1A1,VWF,COL3A1,PF4
2b	Biological process	GO:0031589	cell-substrate adhesion	0.0289	COL1A1,VWF,CTGF,COL3A1
2b	Biological process	GO:0061448	connective tissue development	0.0121	COL1A1,CTGF,MGP,CYTL1
2b	Biological process	GO:0051216	cartilage development	0.00414	COL1A1,CTGF,MGP,CYTL1
2b	Cellular component	GO:0005615	extracellular space	0.000261	COL1A1,CTGF,FBLN5,COL3A1,CFH,PF4,MGP,SERPINA1D
2b	Cellular component	GO:0098643	banded collagen fibril	0.03	COL1A1,COL3A1
2b	Cellular component	GO:0031012	extracellular matrix	8.13e-05	COL1A1,VWF,CTGF,FBLN5,COL3A1,MGP
2b	Cellular component	GO:0005578	proteinaceous extracellular matrix	0.00183	COL1A1,VWF,CTGF,FBLN5,COL3A1
2b	Cellular component	GO:0005583	fibrillar collagen trimer	0.03	COL1A1,COL3A1
2b	Molecular function	GO:0050839	cell adhesion molecule binding	0.00368	VWF,CTGF,FBLN5,COL3A1
2b	Molecular function	GO:0005178	integrin binding	0.000438	VWF,CTGF,FBLN5,COL3A1
2b	Molecular function	GO:0048407	platelet-derived growth factor binding	0.036	COL1A1,COL3A1
2b	Human phenotype ontology	HP:0002645	Wormian bones	0.0225	COL1A1,FBLN5,COL3A1
2b	Human phenotype ontology	HP:0001654	Abnormality of the heart valves	0.00521	COL1A1,VWF,FBLN5,COL3A1,MGP
2b	Human phenotype ontology	HP:0006705	Abnormality of the atrioventricular valves	0.00727	COL1A1,VWF,FBLN5,COL3A1
2b	Human phenotype ontology	HP:0001633	Abnormality of the mitral valve	0.00434	COL1A1,VWF,FBLN5,COL3A1
2b	Human phenotype ontology	HP:0001634	Mitral valve prolapse	0.0113	COL1A1,VWF,COL3A1
2b	Human phenotype ontology	HP:0000015	Bladder diverticulum	0.000579	COL1A1,FBLN5,COL3A1
2b	Human phenotype ontology	HP:0001724	Aortic dilatation	0.0188	COL1A1,FBLN5,COL3A1
2b	Human phenotype ontology	HP:0005111	Dilatation of the ascending aorta	0.00338	COL1A1,FBLN5,COL3A1
2b	Human phenotype ontology	HP:0004930	Abnormality of the pulmonary vasculature	0.000925	COL1A1,CTGF,FBLN5,COL3A1,MGP
2b	Human phenotype ontology	HP:0004414	Abnormality of the pulmonary artery	0.000615	COL1A1,CTGF,FBLN5,COL3A1,MGP
2b	Human phenotype ontology	HP:0010647	Abnormal elasticity of skin	0.0179	COL1A1,FBLN5,COL3A1,MGP
2b	Human phenotype ontology	HP:0008067	Abnormally lax or hyperextensible skin	0.00366	COL1A1,FBLN5,COL3A1,MGP
2b	Human phenotype ontology	HP:0000993	Molluscoid pseudotumors	0.0238	COL1A1,COL3A1
2b	Human phenotype ontology	HP:0001073	Cigarette-paper scars	0.0238	COL1A1,COL3A1
2b	KEGG	KEGG:04512	ECM-receptor interaction	0.00219	COL1A1,VWF,COL3A1
2b	KEGG	KEGG:04611	Platelet activation	0.00744	COL1A1,VWF,COL3A1
2b	KEGG	KEGG:04610	Complement and coagulation cascades	0.00152	VWF,CFH,SERPINA1D
2b	KEGG	KEGG:04510	Focal adhesion	0.0291	COL1A1,VWF,COL3A1
2b	Reactome	REAC:6011000	Response to elevated platelet cytosolic Ca2+	0.01	VWF,PF4,SERPINA1D
2b	Reactome	REAC:6011433	Platelet degranulation	0.00823	VWF,PF4,SERPINA1D
2b	Reactome	REAC:6011900	Scavenging by Class A Receptors	0.0157	COL1A1,COL3A1
3	Molecular function	GO:0030507	spectrin binding	0.000108	GNB3,PDE6G,SAG
3	Reactome	REAC:6011394	Amine-derived hormones	0.00793	CGA,TPH1
3	Reactome	REAC:6010771	The phototransduction cascade	0.0264	PDE6G,SAG
3	Reactome	REAC:6010821	Inactivation, recovery and regulation of the phototransduction cascade	0.0244	PDE6G,SAG
3	Reactome	REAC:6010770	Activation of the phototransduction cascade	0.00272	PDE6G,SAG
4	Biological process	GO:0032103	positive regulation of response to external stimulus	0.0403	STX3,S100A8,S100A9
4	Biological process	GO:0050900	leukocyte migration	0.044	GCNT1,S100A8,S100A9
4	Biological process	GO:0002523	leukocyte migration involved in inflammatory response	0.00581	S100A8,S100A9
4	Biological process	GO:0018198	peptidyl-cysteine modification	0.0243	S100A8,S100A9
4	Biological process	GO:0017014	protein nitrosylation	0.00581	S100A8,S100A9
4	Biological process	GO:0018119	peptidyl-cysteine S-nitrosylation	0.00484	S100A8,S100A9
4	Biological process	GO:0070488	neutrophil aggregation	0.000529	S100A8,S100A9
4	Biological process	GO:0051179	localization	0.0265	ANK2,BEST1,EGR2,GCNT1,STX3,S100A8,S100A9
4	Biological process	GO:0040011	locomotion	0.0169	EGR2,GCNT1,STX3,S100A8,S100A9
4	Biological process	GO:0042330	taxis	0.00564	EGR2,STX3,S100A8,S100A9
4	Biological process	GO:0006935	chemotaxis	0.00559	EGR2,STX3,S100A8,S100A9
4	Biological process	GO:0006928	movement of cell or subcellular component	0.0236	ANK2,EGR2,GCNT1,S100A8,S100A9
4	Molecular function	GO:0050786	RAGE receptor binding	0.00247	S100A8,S100A9
4	Molecular function	GO:0035325	Toll-like receptor binding	0.00132	S100A8,S100A9
4	Molecular function	GO:0035662	Toll-like receptor 4 binding	0.000529	S100A8,S100A9
4	Molecular function	GO:1901567	fatty acid derivative binding	1.05e-06	STX3,S100A8,S100A9
4	Molecular function	GO:0043177	organic acid binding	0.0222	STX3,S100A8,S100A9
4	Molecular function	GO:0031406	carboxylic acid binding	0.0219	STX3,S100A8,S100A9
4	Molecular function	GO:0033293	monocarboxylic acid binding	0.000636	STX3,S100A8,S100A9
4	Molecular function	GO:0005504	fatty acid binding	0.000157	STX3,S100A8,S100A9
4	Molecular function	GO:0036041	long-chain fatty acid binding	1.05e-05	STX3,S100A8,S100A9
4	Molecular function	GO:0050543	icosatetraenoic acid binding	1.57e-06	STX3,S100A8,S100A9
4	Molecular function	GO:0050542	icosanoid binding	1.05e-06	STX3,S100A8,S100A9
4	Molecular function	GO:0050544	arachidonic acid binding	1.05e-06	STX3,S100A8,S100A9
4	Transcription factor	TF:M00252_3	Factor: TATA; motif: STATAAAWRNNNNNN; match class: 3	0.0415	ANK2,EGR2,GCNT1,STX3,S100A8,S100A9
4b	Biological process	GO:0018198	peptidyl-cysteine modification	0.00446	S100A8,S100A9
4b	Biological process	GO:0017014	protein nitrosylation	0.00107	S100A8,S100A9
4b	Biological process	GO:0018119	peptidyl-cysteine S-nitrosylation	0.000889	S100A8,S100A9
4b	Biological process	GO:2001244	positive regulation of intrinsic apoptotic signaling pathway	0.0239	S100A8,S100A9
4b	Biological process	GO:1990266	neutrophil migration	0.04	S100A8,S100A9
4b	Biological process	GO:0071621	granulocyte chemotaxis	0.0471	S100A8,S100A9
4b	Biological process	GO:0030593	neutrophil chemotaxis	0.0305	S100A8,S100A9
4b	Biological process	GO:0070488	neutrophil aggregation	9.7e-05	S100A8,S100A9
4b	Biological process	GO:0006919	activation of cysteine-type endopeptidase activity involved in apoptotic process	0.0471	S100A8,S100A9
4b	Biological process	GO:1903729	regulation of plasma membrane organization	0.0389	STX3,S100A9
4b	Biological process	GO:0009605	response to external stimulus	0.0276	BEST1,STX3,S100A8,S100A9
4b	Biological process	GO:0042330	taxis	0.022	STX3,S100A8,S100A9
4b	Biological process	GO:0006935	chemotaxis	0.0218	STX3,S100A8,S100A9
4b	Biological process	GO:0032103	positive regulation of response to external stimulus	0.00303	STX3,S100A8,S100A9
4b	Biological process	GO:0002523	leukocyte migration involved in inflammatory response	0.00107	S100A8,S100A9
4b	Molecular function	GO:0035325	Toll-like receptor binding	0.000242	S100A8,S100A9
4b	Molecular function	GO:0035662	Toll-like receptor 4 binding	9.7e-05	S100A8,S100A9
4b	Molecular function	GO:0050786	RAGE receptor binding	0.000452	S100A8,S100A9
4b	Molecular function	GO:0016209	antioxidant activity	0.0315	S100A8,S100A9
4b	Molecular function	GO:1901567	fatty acid derivative binding	7.69e-08	STX3,S100A8,S100A9
4b	Molecular function	GO:0008289	lipid binding	0.0466	STX3,S100A8,S100A9
4b	Molecular function	GO:0043177	organic acid binding	0.00166	STX3,S100A8,S100A9
4b	Molecular function	GO:0031406	carboxylic acid binding	0.00164	STX3,S100A8,S100A9
4b	Molecular function	GO:0033293	monocarboxylic acid binding	4.69e-05	STX3,S100A8,S100A9
4b	Molecular function	GO:0005504	fatty acid binding	1.16e-05	STX3,S100A8,S100A9
4b	Molecular function	GO:0036041	long-chain fatty acid binding	7.69e-07	STX3,S100A8,S100A9
4b	Molecular function	GO:0050543	icosatetraenoic acid binding	1.15e-07	STX3,S100A8,S100A9
4b	Molecular function	GO:0050542	icosanoid binding	7.69e-08	STX3,S100A8,S100A9
4b	Molecular function	GO:0050544	arachidonic acid binding	7.69e-08	STX3,S100A8,S100A9
4b	Human phenotype ontology	HP:0007661	Chorioretinal hypopigmentation or hyperpigmentation	0.05	BEST1
4b	Human phenotype ontology	HP:0007985	Retinal arteriolar occlusion	0.05	BEST1
5	Biological process	GO:0002376	immune system process	0.00481	ALAS2,SPP1,SERPINE1,ISG20,HBA-A2,HBA-A1,HBB-B1
5	Biological process	GO:0065008	regulation of biological quality	0.00364	SLC4A1,ALAS2,SPP1,GP9,SERPINE1,HBA-A2,HBA-A1,HBB-B1
5	Biological process	GO:0042592	homeostatic process	0.0113	SLC4A1,ALAS2,SPP1,HBA-A2,HBA-A1,HBB-B1
5	Biological process	GO:0048872	homeostasis of number of cells	0.0042	ALAS2,HBA-A2,HBA-A1,HBB-B1
5	Biological process	GO:0002262	myeloid cell homeostasis	0.000426	ALAS2,HBA-A2,HBA-A1,HBB-B1
5	Biological process	GO:0034101	erythrocyte homeostasis	0.000194	ALAS2,HBA-A2,HBA-A1,HBB-B1
5	Biological process	GO:0030099	myeloid cell differentiation	0.0126	ALAS2,HBA-A2,HBA-A1,HBB-B1
5	Biological process	GO:0061515	myeloid cell development	0.00248	HBA-A2,HBA-A1,HBB-B1
5	Biological process	GO:0030218	erythrocyte differentiation	0.000136	ALAS2,HBA-A2,HBA-A1,HBB-B1
5	Biological process	GO:0048821	erythrocyte development	0.0004	HBA-A2,HBA-A1,HBB-B1
5	Cellular component	GO:0005615	extracellular space	0.00621	SLC4A1,SPP1,SERPINE1,HBA-A2,HBA-A1,HBB-B1
5	Cellular component	GO:0072562	blood microparticle	0.000113	SLC4A1,HBA-A2,HBA-A1,HBB-B1
5	Cellular component	GO:0031838	haptoglobin-hemoglobin complex	8.12e-07	HBA-A2,HBA-A1,HBB-B1
5	Cellular component	GO:0005833	hemoglobin complex	2.84e-06	HBA-A2,HBA-A1,HBB-B1
5	Human phenotype ontology	HP:0010472	Abnormality of the heme biosynthetic pathway	1.27e-05	ALAS2,HBA-A2,HBA-A1,HBB-B1
5	Human phenotype ontology	HP:0010972	Anemia of inadequate production	0.00838	ALAS2,HBA-A2,HBA-A1,HBB-B1
5	Human phenotype ontology	HP:0001931	Hypochromic anemia	1.61e-05	ALAS2,HBA-A2,HBA-A1,HBB-B1
5	Human phenotype ontology	HP:0001935	Microcytic anemia	4.39e-05	ALAS2,HBA-A2,HBA-A1,HBB-B1
5	Human phenotype ontology	HP:0004840	Hypochromic microcytic anemia	5.26e-07	ALAS2,HBA-A2,HBA-A1,HBB-B1
5	Human phenotype ontology	HP:0001871	Abnormality of blood and blood-forming tissues	0.0297	SLC4A1,ALAS2,GP9,SERPINE1,HBA-A2,HBA-A1,HBB-B1
5	Human phenotype ontology	HP:0011895	Anemia due to reduced life span of red cells	0.00919	SLC4A1,HBA-A2,HBA-A1,HBB-B1
5	Human phenotype ontology	HP:0001878	Hemolytic anemia	0.00919	SLC4A1,HBA-A2,HBA-A1,HBB-B1
5	Human phenotype ontology	HP:0005511	Heinz body anemia	1.41e-05	HBA-A2,HBA-A1,HBB-B1
5	Human phenotype ontology	HP:0001930	Nonspherocytic hemolytic anemia	0.000579	HBA-A2,HBA-A1,HBB-B1
5	Human phenotype ontology	HP:0011902	Abnormal hemoglobin	0.001	HBA-A2,HBA-A1,HBB-B1
5	Human phenotype ontology	HP:0012119	Methemoglobinemia	0.0238	HBA-A2,HBA-A1
5	Human phenotype ontology	HP:0011903	Hemoglobin H	0.00716	HBA-A2,HBA-A1
5	Human phenotype ontology	HP:0005560	Imbalanced hemoglobin synthesis	7.05e-05	HBA-A2,HBA-A1,HBB-B1
5	Human phenotype ontology	HP:0011907	Reduced alpha/beta synthesis ratio	0.00716	HBA-A2,HBA-A1
5	Human phenotype ontology	HP:0004297	Abnormality of the biliary system	0.00339	SLC4A1,ALAS2,HBA-A2,HBA-A1,HBB-B1
5	Human phenotype ontology	HP:0001396	Cholestasis	0.0172	SLC4A1,HBA-A2,HBA-A1,HBB-B1
5	Human phenotype ontology	HP:0001080	Biliary tract abnormality	0.00326	ALAS2,HBA-A2,HBA-A1,HBB-B1
5	Human phenotype ontology	HP:0001005	Dermatological manifestations of systemic disorders	0.0408	SLC4A1,HBA-A2,HBA-A1,HBB-B1
5	Human phenotype ontology	HP:0000952	Jaundice	0.00484	SLC4A1,HBA-A2,HBA-A1,HBB-B1
5	Human phenotype ontology	HP:0001901	Polycythemia	0.00196	HBA-A2,HBA-A1,HBB-B1
5	Human phenotype ontology	HP:0001971	Hypersplenism	7.05e-05	HBA-A2,HBA-A1,HBB-B1
5	KEGG	KEGG:05144	Malaria	0.000557	HBA-A2,HBA-A1,HBB-B1
5	KEGG	KEGG:05143	African trypanosomiasis	0.000207	HBA-A2,HBA-A1,HBB-B1
5	Reactome	REAC:6011897	Binding and Uptake of Ligands by Scavenger Receptors	0.00293	HBA-A2,HBA-A1,HBB-B1
5	Reactome	REAC:6011896	Scavenging of heme from plasma	0.000309	HBA-A2,HBA-A1,HBB-B1
5	Reactome	REAC:6011767	O2/CO2 exchange in erythrocytes	2.99e-08	SLC4A1,HBA-A2,HBA-A1,HBB-B1
5	Reactome	REAC:6011766	Erythrocytes take up carbon dioxide and release oxygen	2.99e-08	SLC4A1,HBA-A2,HBA-A1,HBB-B1
5	Reactome	REAC:6011769	Erythrocytes take up oxygen and release carbon dioxide	2.99e-08	SLC4A1,HBA-A2,HBA-A1,HBB-B1
5a	Biological process	GO:0002376	immune system process	0.0124	ALAS2,SPP1,ISG20,HBA-A2,HBA-A1,HBB-B1
5a	Biological process	GO:0042592	homeostatic process	0.00146	SLC4A1,ALAS2,SPP1,HBA-A2,HBA-A1,HBB-B1
5a	Biological process	GO:0048872	homeostasis of number of cells	0.00124	ALAS2,HBA-A2,HBA-A1,HBB-B1
5a	Biological process	GO:0002262	myeloid cell homeostasis	0.000125	ALAS2,HBA-A2,HBA-A1,HBB-B1
5a	Biological process	GO:0034101	erythrocyte homeostasis	5.68e-05	ALAS2,HBA-A2,HBA-A1,HBB-B1
5a	Biological process	GO:0030099	myeloid cell differentiation	0.00375	ALAS2,HBA-A2,HBA-A1,HBB-B1
5a	Biological process	GO:0061515	myeloid cell development	0.00101	HBA-A2,HBA-A1,HBB-B1
5a	Biological process	GO:0030218	erythrocyte differentiation	3.99e-05	ALAS2,HBA-A2,HBA-A1,HBB-B1
5a	Biological process	GO:0048821	erythrocyte development	0.000163	HBA-A2,HBA-A1,HBB-B1
5a	Cellular component	GO:0044445	cytosolic part	0.0282	HBA-A2,HBA-A1,HBB-B1
5a	Cellular component	GO:0005833	hemoglobin complex	1.16e-06	HBA-A2,HBA-A1,HBB-B1
5a	Cellular component	GO:0005615	extracellular space	0.0283	SLC4A1,SPP1,HBA-A2,HBA-A1,HBB-B1
5a	Cellular component	GO:0072562	blood microparticle	3.31e-05	SLC4A1,HBA-A2,HBA-A1,HBB-B1
5a	Cellular component	GO:0031838	haptoglobin-hemoglobin complex	3.3e-07	HBA-A2,HBA-A1,HBB-B1
5a	Human phenotype ontology	HP:0001005	Dermatological manifestations of systemic disorders	0.00497	SLC4A1,HBA-A2,HBA-A1,HBB-B1
5a	Human phenotype ontology	HP:0004297	Abnormality of the biliary system	0.00014	SLC4A1,ALAS2,HBA-A2,HBA-A1,HBB-B1
5a	Human phenotype ontology	HP:0001080	Biliary tract abnormality	0.000385	ALAS2,HBA-A2,HBA-A1,HBB-B1
5a	Human phenotype ontology	HP:0001396	Cholestasis	0.00207	SLC4A1,HBA-A2,HBA-A1,HBB-B1
5a	Human phenotype ontology	HP:0000952	Jaundice	0.000573	SLC4A1,HBA-A2,HBA-A1,HBB-B1
5a	Human phenotype ontology	HP:0000961	Cyanosis	0.0121	HBA-A2,HBA-A1,HBB-B1
5a	Human phenotype ontology	HP:0100763	Abnormality of the lymphatic system	0.00757	SLC4A1,ALAS2,HBA-A2,HBA-A1,HBB-B1
5a	Human phenotype ontology	HP:0001743	Abnormality of the spleen	0.00247	SLC4A1,ALAS2,HBA-A2,HBA-A1,HBB-B1
5a	Human phenotype ontology	HP:0001971	Hypersplenism	1.62e-05	HBA-A2,HBA-A1,HBB-B1
5a	Human phenotype ontology	HP:0005561	Abnormality of bone marrow cell morphology	0.00926	SLC4A1,ALAS2,HBA-A2,HBA-A1,HBB-B1
5a	Human phenotype ontology	HP:0012130	Abnormality of cells of the erythroid lineage	0.00485	SLC4A1,ALAS2,HBA-A2,HBA-A1,HBB-B1
5a	Human phenotype ontology	HP:0001877	Abnormality of erythrocytes	0.00485	SLC4A1,ALAS2,HBA-A2,HBA-A1,HBB-B1
5a	Human phenotype ontology	HP:0001901	Polycythemia	0.000451	HBA-A2,HBA-A1,HBB-B1
5a	Human phenotype ontology	HP:0011902	Abnormal hemoglobin	0.000231	HBA-A2,HBA-A1,HBB-B1
5a	Human phenotype ontology	HP:0012119	Methemoglobinemia	0.0091	HBA-A2,HBA-A1
5a	Human phenotype ontology	HP:0011903	Hemoglobin H	0.00273	HBA-A2,HBA-A1
5a	Human phenotype ontology	HP:0005560	Imbalanced hemoglobin synthesis	1.62e-05	HBA-A2,HBA-A1,HBB-B1
5a	Human phenotype ontology	HP:0011907	Reduced alpha/beta synthesis ratio	0.00273	HBA-A2,HBA-A1
5a	Human phenotype ontology	HP:0001903	Anemia	0.00334	SLC4A1,ALAS2,HBA-A2,HBA-A1,HBB-B1
5a	Human phenotype ontology	HP:0010972	Anemia of inadequate production	0.000999	ALAS2,HBA-A2,HBA-A1,HBB-B1
5a	Human phenotype ontology	HP:0001935	Microcytic anemia	5.07e-06	ALAS2,HBA-A2,HBA-A1,HBB-B1
5a	Human phenotype ontology	HP:0001931	Hypochromic anemia	1.85e-06	ALAS2,HBA-A2,HBA-A1,HBB-B1
5a	Human phenotype ontology	HP:0004840	Hypochromic microcytic anemia	6.04e-08	ALAS2,HBA-A2,HBA-A1,HBB-B1
5a	Human phenotype ontology	HP:0011895	Anemia due to reduced life span of red cells	0.0011	SLC4A1,HBA-A2,HBA-A1,HBB-B1
5a	Human phenotype ontology	HP:0001878	Hemolytic anemia	0.0011	SLC4A1,HBA-A2,HBA-A1,HBB-B1
5a	Human phenotype ontology	HP:0001930	Nonspherocytic hemolytic anemia	0.000133	HBA-A2,HBA-A1,HBB-B1
5a	Human phenotype ontology	HP:0005511	Heinz body anemia	3.24e-06	HBA-A2,HBA-A1,HBB-B1
5a	Human phenotype ontology	HP:0010472	Abnormality of the heme biosynthetic pathway	1.46e-06	ALAS2,HBA-A2,HBA-A1,HBB-B1
5a	KEGG	KEGG:05144	Malaria	0.000199	HBA-A2,HBA-A1,HBB-B1
5a	KEGG	KEGG:05143	African trypanosomiasis	7.38e-05	HBA-A2,HBA-A1,HBB-B1
5a	Reactome	REAC:6011767	O2/CO2 exchange in erythrocytes	5.36e-09	SLC4A1,HBA-A2,HBA-A1,HBB-B1
5a	Reactome	REAC:6011769	Erythrocytes take up oxygen and release carbon dioxide	5.36e-09	SLC4A1,HBA-A2,HBA-A1,HBB-B1
5a	Reactome	REAC:6011766	Erythrocytes take up carbon dioxide and release oxygen	5.36e-09	SLC4A1,HBA-A2,HBA-A1,HBB-B1
5a	Reactome	REAC:6011897	Binding and Uptake of Ligands by Scavenger Receptors	0.000883	HBA-A2,HBA-A1,HBB-B1
5a	Reactome	REAC:6011896	Scavenging of heme from plasma	9.27e-05	HBA-A2,HBA-A1,HBB-B1
8	Biological process	GO:0006955	immune response	0.0192	GBP8,IIGP1,IRGM2,TGTP1,GBP4
8	Biological process	GO:0006952	defense response	0.00158	GBP8,IIGP1,IRGM2,IFI47,TGTP1,GBP4
8	Biological process	GO:0045087	innate immune response	0.000585	GBP8,IIGP1,IRGM2,TGTP1,GBP4
8	Biological process	GO:0034097	response to cytokine	1.04e-05	GBP8,IIGP1,IRGM2,IGTP,TGTP1,GBP4
8	Biological process	GO:0035456	response to interferon-beta	0.000311	IIGP1,IGTP,TGTP1
8	Biological process	GO:0071345	cellular response to cytokine stimulus	0.00027	GBP8,IIGP1,IGTP,TGTP1,GBP4
8	Biological process	GO:0035458	cellular response to interferon-beta	0.00019	IIGP1,IGTP,TGTP1
8	Biological process	GO:0034341	response to interferon-gamma	5.6e-06	GBP8,IRGM2,TGTP1,GBP4
8	Cellular component	GO:0044215	other organism	0.0404	IIGP1,IRGM2
8	Cellular component	GO:0018995	host	0.0333	IIGP1,IRGM2
8	Cellular component	GO:0044217	other organism part	0.0404	IIGP1,IRGM2
8	Cellular component	GO:0044216	other organism cell	0.0404	IIGP1,IRGM2
8	Cellular component	GO:0043657	host cell	0.0333	IIGP1,IRGM2
8	Cellular component	GO:0033643	host cell part	0.0159	IIGP1,IRGM2
8	Cellular component	GO:0043656	intracellular region of host	0.0116	IIGP1,IRGM2
8	Cellular component	GO:0033646	host intracellular part	0.0116	IIGP1,IRGM2
8	Cellular component	GO:0030430	host cell cytoplasm	0.0116	IIGP1,IRGM2
8	Cellular component	GO:0033655	host cell cytoplasm part	0.0116	IIGP1,IRGM2
8	Cellular component	GO:0020003	symbiont-containing vacuole	0.00789	IIGP1,IRGM2
8	Molecular function	GO:0003924	GTPase activity	0.000975	IIGP1,IRGM2,IGTP,TGTP1
8	Human phenotype ontology	HP:0004386	Gastrointestinal inflammation	0.0149	IRGM2,IGTP
8	Human phenotype ontology	HP:0002037	Inflammation of the large intestine	0.0138	IRGM2,IGTP
8	Transcription factor	TF:M00972_4	Factor: IRF; motif: RAAANTGAAAN; match class: 4	0.0027	IRGM2,IGTP,IFI47,TGTP1
8	Transcription factor	TF:M00972_3	Factor: IRF; motif: RAAANTGAAAN; match class: 3	0.00186	IRGM2,IGTP,IFI47,TGTP1
8	Transcription factor	TF:M00772_4	Factor: IRF; motif: BNCRSTTTCANTTYY; match class: 4	2.35e-05	IRGM2,IGTP,IFI47,TGTP1,GBP4
8	Transcription factor	TF:M00772_3	Factor: IRF; motif: BNCRSTTTCANTTYY; match class: 3	0.000224	IRGM2,IGTP,IFI47,GBP4
8	Transcription factor	TF:M00772_2	Factor: IRF; motif: BNCRSTTTCANTTYY; match class: 2	0.000773	IRGM2,IGTP,IFI47
8a	Biological process	GO:0010033	response to organic substance	0.0241	GBP8,IIGP1,IRGM2,IGTP,TGTP1,GBP4
8a	Biological process	GO:0034097	response to cytokine	3.36e-06	GBP8,IIGP1,IRGM2,IGTP,TGTP1,GBP4
8a	Biological process	GO:0035456	response to interferon-beta	0.000197	IIGP1,IGTP,TGTP1
8a	Biological process	GO:0071345	cellular response to cytokine stimulus	0.000116	GBP8,IIGP1,IGTP,TGTP1,GBP4
8a	Biological process	GO:0035458	cellular response to interferon-beta	0.00012	IIGP1,IGTP,TGTP1
8a	Biological process	GO:0006952	defense response	0.000521	GBP8,IIGP1,IRGM2,IFI47,TGTP1,GBP4
8a	Biological process	GO:0006955	immune response	0.00837	GBP8,IIGP1,IRGM2,TGTP1,GBP4
8a	Biological process	GO:0045087	innate immune response	0.000251	GBP8,IIGP1,IRGM2,TGTP1,GBP4
8a	Biological process	GO:0034341	response to interferon-gamma	2.96e-06	GBP8,IRGM2,TGTP1,GBP4
8a	Biological process	GO:0042832	defense response to protozoan	0.0453	IIGP1,IRGM2
8a	Cellular component	GO:0044215	other organism	0.0298	IIGP1,IRGM2
8a	Cellular component	GO:0018995	host	0.0245	IIGP1,IRGM2
8a	Cellular component	GO:0044217	other organism part	0.0298	IIGP1,IRGM2
8a	Cellular component	GO:0044216	other organism cell	0.0298	IIGP1,IRGM2
8a	Cellular component	GO:0043657	host cell	0.0245	IIGP1,IRGM2
8a	Cellular component	GO:0033643	host cell part	0.0118	IIGP1,IRGM2
8a	Cellular component	GO:0043656	intracellular region of host	0.00854	IIGP1,IRGM2
8a	Cellular component	GO:0033646	host intracellular part	0.00854	IIGP1,IRGM2
8a	Cellular component	GO:0030430	host cell cytoplasm	0.00854	IIGP1,IRGM2
8a	Cellular component	GO:0033655	host cell cytoplasm part	0.00854	IIGP1,IRGM2
8a	Cellular component	GO:0020003	symbiont-containing vacuole	0.00582	IIGP1,IRGM2
8a	Molecular function	GO:0003924	GTPase activity	0.000517	IIGP1,IRGM2,IGTP,TGTP1
8a	Human phenotype ontology	HP:0004386	Gastrointestinal inflammation	0.0149	IRGM2,IGTP
8a	Human phenotype ontology	HP:0002037	Inflammation of the large intestine	0.0138	IRGM2,IGTP
8a	Transcription factor	TF:M00772_4	Factor: IRF; motif: BNCRSTTTCANTTYY; match class: 4	8.35e-06	IRGM2,IGTP,IFI47,TGTP1,GBP4
8a	Transcription factor	TF:M00772_3	Factor: IRF; motif: BNCRSTTTCANTTYY; match class: 3	0.000105	IRGM2,IGTP,IFI47,GBP4
8a	Transcription factor	TF:M00772_2	Factor: IRF; motif: BNCRSTTTCANTTYY; match class: 2	0.000452	IRGM2,IGTP,IFI47
8a	Transcription factor	TF:M00972_4	Factor: IRF; motif: RAAANTGAAAN; match class: 4	0.00128	IRGM2,IGTP,IFI47,TGTP1
8a	Transcription factor	TF:M00972_3	Factor: IRF; motif: RAAANTGAAAN; match class: 3	0.000881	IRGM2,IGTP,IFI47,TGTP1
9	Cellular component	GO:0005615	extracellular space	0.0283	LCN2,LRG1,CTLA2A,SCGB3A1,CTLA2B
9a	Cellular component	GO:0005615	extracellular space	0.0347	LCN2,LRG1,CTLA2A,CTLA2B
11	Transcription factor	TF:M00775_3	Factor: NF-Y; motif: NNNNRRCCAATSR; match class: 3	0.0344	FAM19A4,XLR3C,XLR4B
11	Transcription factor	TF:M00287_1	Factor: NF-Y; motif: NNNRRCCAATSRGNNN; match class: 1	0.0232	XLR3C,XLR4B
11	Transcription factor	TF:M00287_4	Factor: NF-Y; motif: NNNRRCCAATSRGNNN; match class: 4	0.0034	FAM19A4,XLR3C,XLR4B
11	Transcription factor	TF:M00287_3	Factor: NF-Y; motif: NNNRRCCAATSRGNNN; match class: 3	0.00208	FAM19A4,XLR3C,XLR4B
Table S4 - This table presents terms annotatated to gene clusters by g:Profiler tool. Only annotations in which at least 2 genes were involved were presented.
