# Supplementary material for: The Effect of Acute and Chronic Social Stress on the Hippocampal Transcriptome in Mice
Source: PLoS One. 2015 Nov 10;10(11):e0142195. doi: 10.1371/journal.pone.0142195 (PMC4640871; doi:10.1371/journal.pone.0142195)
Supplement: S6 Table — (XLSX) [file pone.0142195.s007.xlsx]

## Sheet: S6
		Cluster 9								Cluster 4							Cluster 2																		Cluster 5										Cluster 8
	Tissue/Genes	Ctla2a median	Ctla2b median	Lcn2	Lrg1	Rsad2 median	Ifi27l2a	Ifi44	Scgb3a1	Ank2 median	Egr2 median	Gcnt1 median	Best1	Stx3 median	S100a8	S100a9	C2	Col1a2 median	Ptgis	Col1a1 median	Col3a1 median	Fbln5 median	Cfh median	Pf4	vWF	Cnn1	Ctgf	Cytl1	Tagln	Mpzl2 median	Prdm6	Lyz1	Mgp	Serpina1d	Fam46c median	Spp1	Alas2	Hba-a1 median	Hba-a2 median	Hbb-b1	Isg20	Gp9	Serpine1	Slc4a1 median	Gbp4	Gbp8 mediana	Ifi47	Gvin1	Igrm2
Brain areas	Amygdala median	1.41305	1.19011	0.961753	0.707315	0.863739	1.09738	0.706419	0.670292	1.56166	1.80015	1.02067	1.14361	1.954	0.764811	0.816473	0.755799	1.50404	0.666284	1.2851	1.81908	0.904986	1.6437	1.16261	1.25578	0.771183	2.58665	0.666143	1.23078	0.685204	0.667266	1.40953	1.97927	0.666143	0.773329	1.48654	0.720366	3.36767	3.65802	3.6131	0.780029	0.666143	0.72811	0.796748	0.666143	0.691104	1.16104	1.26575	1.02142
	Cerebellum median	1.5579	1.26985	1.33493	0.729934	0.935154	1.16758	0.743235	0.672467	1.59938	1.07907	2.12787	1.07777	2.22668	0.824191	0.925647	0.740678	1.32095	0.694386	1.23144	1.69542	1.51559	1.84315	1.55882	1.77782	1.05689	1.96498	0.666143	2.04837	0.753545	0.679837	1.68839	2.51885	0.666143	0.814281	2.77162	0.722716	3.67641	3.96903	3.86272	0.678063	0.666143	0.666143	0.840263	0.666143	0.713533	1.31682	1.57809	1.09604
	Cerebral cortex median	1.67416	1.41752	1.00964	0.805908	0.882468	1.05113	0.716212	0.672467	1.35121	3.01704	1.02625	1.0782	1.95005	0.744919	0.784617	0.759611	0.879268	0.763914	0.961112	1.1706	1.12664	1.77252	1.33603	1.84259	0.864125	2.85317	0.666143	1.76928	0.679564	0.666518	1.64449	2.15867	0.666143	0.730823	1.82529	0.722716	3.53016	3.82206	3.70477	0.775356	0.666143	0.666143	0.815578	0.666143	0.698014	1.32493	1.50327	1.09367
	Cerebral cortex prefrontal median	1.87324	1.63764	1.53721	1.03078	0.814647	1.13666	0.696444	0.672467	1.49194	2.64945	0.965308	1.20915	1.96115	0.956769	0.934625	0.752951	1.54587	1.13713	1.30893	2.0158	1.66854	2.14333	1.57471	2.09307	0.911903	3.00051	1.12972	2.3924	0.941337	0.666143	2.0462	2.91357	0.666752	1.06618	2.21625	0.722716	3.58981	3.88336	3.85642	0.679019	0.666143	0.698231	0.747256	0.666143	0.678291	1.3317	1.71091	1.17268
	Dorsal root ganglia median	2.02266	1.74507	1.98641	1.10118	1.42522	2.72995	0.753736	0.669317	1.66866	2.51712	0.975558	1.17736	1.5113	3.19828	3.19623	1.17202	3.10612	1.00398	2.85485	3.55767	2.92298	2.36703	2.1494	2.35568	0.886491	2.5882	1.03129	2.40127	0.998826	0.666143	2.9243	3.15252	0.666143	1.57725	3.64087	1.46194	4.20407	4.48701	4.52599	1.37998	0.666143	0.710117	1.17438	0.666143	0.683542	1.64802	1.8317	1.96302
	Dorsal striatum median	1.80041	1.51693	3.1506	1.51398	0.839792	2.60263	0.716212	0.669782	0.976934	2.79497	1.09274	1.0782	2.05005	1.02698	1.10483	0.788999	1.7808	0.75366	1.2992	2.41261	1.8865	1.84066	1.43942	1.6553	0.780821	1.29837	0.666143	1.96129	0.679564	0.666143	2.37863	2.3722	0.666143	1.06836	1.37416	0.722716	3.80682	4.09631	4.02934	1.34238	0.666143	0.698231	0.797129	0.666143	0.68842	1.4062	1.80668	1.17036
	Hippocampus median	1.58655	1.38699	2.39701	0.779777	1.02473	1.29395	0.727257	0.67006	0.990183	1.22309	1.05163	1.11386	2.05322	3.63462	3.62023	0.756237	2.45445	0.745699	1.88211	1.53387	1.25412	1.9324	2.11621	1.87984	0.737352	1.42945	0.681693	1.31679	0.676785	0.666143	2.72499	2.31159	0.666143	1.41717	2.13714	1.48275	4.0387	4.31057	4.39904	0.860607	0.666143	0.666143	1.74287	0.666143	0.746945	1.41139	1.32893	0.965249
	Hypothalamus median	1.64794	1.34158	1.30072	0.793022	0.856517	1.50372	0.73444	0.672467	1.28925	1.15098	1.10255	1.22357	2.1499	0.847418	0.916428	0.843638	1.51597	0.866465	1.26534	1.92964	1.49464	2.11781	1.4302	1.6323	0.779813	2.12368	0.666143	1.68738	1.43897	0.668572	2.16679	2.97524	0.666143	1.03383	2.70563	1.02405	4.16012	4.44829	4.46239	0.747839	0.666143	0.714833	0.793231	0.666143	0.693617	1.29215	1.57805	1.26394
	Microglia median	3.05472	3.36221	4.22449	0.729934	2.35065	3.53255	0.835183	0.672467	0.711512	2.25634	2.55829	1.15154	1.90343	2.74027	0.784831	2.36101	2.1586	0.922362	1.88489	2.79711	1.16222	2.76241	3.64724	2.01375	1.81947	2.44898	0.666143	2.6146	0.666143	0.836134	4.41872	1.97521	0.666143	2.19813	4.70704	0.722716	0.678905	0.689708	1.20328	1.49932	0.703979	1.57621	0.86365	0.666892	0.768823	2.36553	3.18423	2.41176
	Nucleus accumbens median	2.00189	1.69697	1.44062	1.26899	0.972087	1.40966	0.733438	1.06924	0.937543	1.93654	1.10389	1.09534	1.79041	1.4196	1.50806	0.770115	1.25116	0.914502	1.1766	2.17283	1.27777	1.91607	1.45803	2.04573	1.08886	1.58739	0.666143	2.01343	0.667173	0.666143	3.46543	2.98145	1.47643	0.974811	1.98948	0.722716	3.80326	4.09369	4.04297	0.843855	0.666143	0.732836	0.815578	0.666143	0.698883	1.33793	1.83717	1.10696
	Olfactory bulb median	1.64447	1.38871	1.33648	0.792917	0.830909	1.61919	0.697796	0.669317	1.42127	2.33497	2.17228	1.0782	1.66475	0.965061	0.924719	0.821743	1.2595	0.719456	1.38577	1.74195	1.37708	1.78512	1.60817	1.55707	0.779813	3.01806	0.666143	1.71813	0.721027	0.666143	2.05784	2.63046	0.666143	0.820727	3.15779	0.722716	3.86248	4.15509	4.15741	0.666143	0.666143	0.72811	0.815578	0.666143	0.674746	1.37345	1.4511	1.01593
	Pituitary median	1.93495	1.73034	3.12589	0.7419	1.10571	1.88737	0.760234	0.672467	0.684441	2.03287	1.33594	1.22399	2.28172	0.81498	0.910891	0.764662	2.77778	0.976258	1.88181	2.85267	1.40556	2.62354	1.34474	1.22431	0.779813	2.6656	0.666143	1.63092	1.5736	0.666143	2.11811	3.58522	0.666143	2.81877	3.73882	0.92231	4.20207	4.47804	4.46586	3.252	0.666143	0.72811	0.828757	0.666143	0.963115	1.54018	2.22689	2.0711
	Spinal cord median	1.93971	1.69109	2.08454	1.04356	0.992288	1.52283	0.741033	0.672467	0.96341	1.50558	0.959113	1.0958	1.44887	2.90843	2.93285	0.78785	2.25023	1.10312	2.05991	2.40422	1.67155	1.86498	1.62586	2.08192	0.779813	2.10302	0.667266	1.84328	0.679564	0.666143	2.90546	2.50886	0.666143	1.31295	3.67964	1.51841	4.3347	4.60894	4.65843	1.23415	0.666143	0.698231	0.89254	0.666143	0.698883	1.41132	1.8941	1.13088
Immune tissues	B-cells GL7 negative Alum	1.05863	0.820103	0.820464	0.690993	1.75197	3.05193	0.753162	0.672467	0.740836	2.54638	2.42415	1.07769	0.871981	0.745114	0.666143	0.832796	0.985337	0.734119	0.933753	1.48824	0.727582	1.24378	1.48693	1.13974	0.726686	0.67339	0.666143	0.912328	0.718211	0.679473	1.94146	1.29171	0.666143	1.00714	0.999065	0.722716	1.26136	1.47085	1.69954	1.92279	0.666143	0.72811	0.768934	0.666143	2.07612	3.48553	3.70288	2.72378
	B-cells GL7 negative KLH	1.31448	0.927319	0.797648	0.690993	1.65642	3.07671	0.681558	0.672467	0.67804	2.57818	2.34775	1.06935	0.922037	0.758268	0.728191	0.80315	0.836071	0.70774	0.857604	0.844477	0.727582	1.19305	1.43696	1.08429	0.779813	0.666143	0.666143	0.859258	0.685204	0.666143	1.75427	0.706803	0.666143	0.903144	0.786538	0.722716	0.787673	0.793441	1.35412	2.02424	0.910091	0.698231	0.815578	0.666143	1.81053	3.40934	3.71276	2.63708
	B-cells GL7 positive KLH	1.04088	0.887322	0.834739	0.74484	1.8159	3.21239	0.716212	0.672467	0.679519	2.77317	2.41901	1.0782	0.914409	0.777572	0.75895	0.808042	0.885305	0.666143	0.952005	0.853424	0.727582	1.16872	1.32664	1.12551	0.726686	0.682596	0.666143	0.885644	0.675778	0.691037	1.37289	0.687529	0.666143	1.62446	0.848097	0.722716	0.781396	0.793651	1.88936	2.15601	0.699491	0.72811	0.815578	0.666143	1.7851	3.47056	3.66393	2.47193
	B-cells marginal zone	3.086	2.58996	2.07134	0.748072	1.46667	2.86372	0.681558	0.672467	0.673919	2.56717	2.32341	1.33545	1.32586	3.003	2.63151	0.955267	0.88488	0.683317	1.0612	0.783207	0.730378	1.2116	1.57482	1.76461	0.779813	0.740284	0.666143	1.06098	0.675778	0.666143	2.92125	0.814281	0.666143	1.19664	1.01668	0.722716	0.838487	0.906227	2.04317	2.17346	0.666143	0.72811	0.815578	0.798409	2.30525	3.3127	3.55038	2.61368
	Dendritic cells lymphoid CD8a+	2.50758	2.8619	1.51509	0.758912	1.70134	2.78263	1.08725	0.784689	0.748576	3.25566	2.08925	1.21125	1.68486	2.8857	2.50091	1.97012	0.96593	2.08613	1.02451	1.68799	1.27529	1.88077	1.67853	2.27467	0.779813	1.86626	0.762679	1.79877	1.82531	0.673113	3.64033	1.42214	0.666143	2.92874	2.28659	0.722716	1.63019	1.78628	2.72016	1.98526	0.666143	0.72811	0.880842	0.690816	2.78198	3.24334	3.36723	2.70985
	Dendritic cells myeloid CD8a-	1.73085	1.73269	0.868997	0.732715	2.21635	3.37554	1.49138	0.709736	0.700725	3.12848	2.46952	1.1671	1.56927	1.52007	0.994647	0.850125	0.780533	0.745699	0.91177	0.899711	0.882325	2.29069	1.66783	2.2773	0.779813	0.755875	0.666143	1.04526	0.750701	0.666143	4.47881	0.706803	0.666143	2.6012	1.36069	0.722716	0.771936	0.792427	2.26477	2.44347	0.666143	0.704151	0.845098	0.666143	3.03897	3.66565	3.72013	3.1071
	Dendritic plasmacytoid B220+	2.84397	2.67522	1.28124	0.74123	1.57022	3.11966	2.39581	0.672467	0.704708	2.32232	2.09589	1.43364	1.18256	2.1178	1.51358	1.09649	0.894621	0.745699	1.01819	1.1764	0.795637	1.34959	1.53131	1.12927	0.779813	0.877976	0.686592	1.01132	0.679564	0.955207	2.93914	0.793336	0.666143	1.91702	1.73185	0.722716	0.77882	0.787673	1.82876	1.86416	0.666143	0.72811	0.815578	0.666143	2.90856	3.71327	3.4708	2.67468
	Granulocytes mac1+gr1+	0.897806	0.803474	4.31886	3.29995	2.46057	3.14701	0.726646	0.672467	0.678905	1.71607	2.6618	1.07769	1.73571	4.2961	4.39426	0.873306	0.963741	0.846492	0.956084	0.840028	0.936514	1.81238	1.38489	1.13365	0.779813	0.713323	0.666143	0.892846	0.792847	0.666143	4.2218	0.706803	0.666143	1.97732	2.11744	0.722716	0.864778	0.836704	1.65123	2.50579	0.666143	0.72811	0.815578	0.666143	0.836498	2.96311	3.1294	2.67814
	Macrophage bone marrow 0hr	2.91968	3.30673	1.86255	0.779849	3.26722	4.64052	2.23044	0.672467	0.701827	1.83138	2.89415	1.08438	2.28746	2.76279	2.86757	0.781414	0.738622	0.745699	1.01446	0.753066	0.802654	1.89426	4.45981	2.01287	0.779813	0.800442	0.78884	1.01007	0.679564	0.704794	4.42001	0.706803	0.666143	1.23019	4.52276	0.722716	0.670524	0.674861	1.36946	2.51603	0.729489	0.72811	0.829915	0.743118	0.942839	3.51519	3.76021	2.7898
	Macrophage bone marrow 24h LPS	2.29014	2.83999	4.61126	0.805908	4.01132	4.58249	2.44835	0.789263	0.693243	1.67411	2.02903	2.49127	2.22585	3.01247	2.44262	0.817053	0.792076	0.738582	1.02583	0.701978	0.727582	1.22594	4.39268	2.08235	0.783546	0.841422	0.667966	1.129	0.675778	0.717296	4.42941	0.718792	0.666143	2.50284	4.42426	0.722716	0.739236	0.753238	1.46064	3.3239	0.740402	2.00657	0.880842	1.0214	1.89351	3.61605	3.70899	2.84066
	Macrophage bone marrow 2hr LPS	2.73479	3.13597	2.44628	0.74484	3.73315	4.58032	2.09327	0.770815	0.731991	3.33016	2.41913	1.28661	2.60907	2.79027	2.9017	0.838298	0.905013	0.695525	0.951289	0.842781	0.984988	1.76272	4.463	2.14298	0.779813	0.83203	0.666143	0.91503	0.688909	0.666143	4.40582	0.681151	0.666143	1.89052	4.52424	0.69535	0.685025	0.703119	1.64904	2.67317	0.666143	2.72713	0.90819	0.666143	0.82393	3.62007	3.69934	3.03632
	Macrophage bone marrow 6hr LPS	2.40442	2.76651	4.35322	0.805908	4.44335	4.63113	3.05516	0.672467	0.687663	2.00302	1.10009	1.32301	2.05655	3.18777	2.95788	0.81644	0.870316	0.71071	1.04679	0.788928	0.875076	1.52234	4.38855	1.57026	0.869466	1.01075	0.71546	1.06687	0.685204	0.792497	4.39976	0.925956	0.727419	1.70501	4.44715	0.710921	0.775829	0.81816	1.48821	3.75571	0.993039	2.9577	0.857363	0.700833	0.89952	4.23959	4.01375	3.18061
	Macrophage peri LPS thio 0hrs	0.990006	1.02345	1.66456	0.795984	2.41246	2.64574	0.745114	0.688731	0.684441	3.48548	2.35956	1.87094	2.73269	2.87557	2.30325	0.814897	2.06545	2.18745	1.71993	2.67277	0.873393	2.34391	3.69216	3.13879	0.779813	0.784867	0.666143	0.957368	0.700184	0.691921	4.69924	2.12534	0.666143	2.51425	4.44742	0.850033	3.1163	3.40839	3.36799	1.56562	0.862102	0.698362	0.880842	0.695438	0.860383	2.46784	2.8303	2.18455
	Macrophage peri LPS thio 1hrs	1.0645	0.874569	1.57735	0.942901	3.49708	2.56652	0.839667	0.672467	0.682145	4.28043	2.24865	2.03548	2.90841	2.50751	1.01781	0.861415	2.07526	2.07829	1.67161	2.72542	0.838188	2.29457	3.62393	3.21039	0.936514	0.942628	0.709609	1.11687	0.688909	0.80811	4.69141	2.01245	0.824451	2.67681	4.55707	0.722716	1.77846	2.03805	1.95189	1.6131	0.666143	3.00327	0.880842	0.666143	0.835072	2.351	2.82	1.87041
	Macrophage peri LPS thio 7hrs	1.24551	1.55056	3.06149	0.768527	4.69405	3.44884	2.943	0.672467	0.679519	3.29933	1.49866	1.63037	2.92662	2.9225	0.864897	1.18957	1.95043	2.1325	1.75049	2.48741	0.96784	1.98151	3.61726	2.85936	0.889414	1.00638	0.666143	1.08095	0.692583	0.806994	4.57677	1.83882	0.897352	3.35615	4.55549	0.722716	0.737312	0.749272	1.28085	3.90736	0.782974	3.12079	0.777934	0.70385	1.66318	4.43432	4.28949	3.57002
	Mast cells	4.6467	4.38692	1.38917	0.747451	0.950121	1.33793	0.745114	0.672467	0.684441	2.0237	3.37961	1.11802	3.01828	1.14026	1.81128	0.786361	0.885305	0.666143	0.931979	0.796262	0.761759	1.01675	1.59796	3.73452	0.779813	0.812445	0.666143	1.10667	0.685204	0.704065	2.65715	0.684352	0.666143	2.40592	1.21445	0.69535	0.758779	0.787673	3.04665	1.36998	1.78518	0.72811	0.815578	0.666143	2.02541	3.19421	3.95873	2.4057
	Mast cells IgE	4.35609	4.04165	2.62613	0.897297	1.01193	1.50107	0.73512	0.672467	0.678905	2.79104	3.13636	1.0782	2.93769	3.55336	3.26045	0.784314	0.857634	0.70774	0.929074	1.01838	1.03242	1.31626	1.55185	3.75502	0.779813	0.755875	0.666143	0.774918	0.666143	0.666143	3.30964	0.681151	0.666143	2.70035	1.78958	0.722716	0.74607	0.738543	2.92345	1.93368	1.01275	0.72811	0.815578	0.737511	1.93192	2.99554	3.30733	2.4487
	Mast cells IgE+antigen 1hr	4.30262	4.01027	2.2098	0.878292	1.10875	1.61737	0.756636	0.709779	0.751106	3.7613	3.43135	1.14389	2.6152	3.16509	2.96879	0.900504	0.858056	0.848312	0.877674	0.700011	0.793494	1.31955	1.47359	3.61564	0.735359	0.713323	0.666143	1.01007	0.687395	0.828853	3.08824	0.703764	0.666143	3.10456	1.81996	0.722716	0.822642	0.895008	2.95496	1.59858	1.07175	2.60569	0.815578	0.666143	1.86718	2.80661	2.96315	2.02205
	Mast cells IgE+antigen 6hr	4.21105	3.88874	1.79017	0.792987	1.01193	1.64168	0.726646	0.672467	0.676579	3.33194	3.17147	1.28118	2.5573	2.65908	2.45311	0.786396	0.885305	0.677972	0.914489	0.779993	0.960768	1.39528	1.61923	3.3472	0.760121	0.713323	0.726034	1.01007	0.685204	0.708506	2.76302	0.724071	0.666143	2.53186	2.03415	0.722716	0.7502	0.766227	2.81923	1.52508	0.685742	0.72811	0.815578	0.705051	1.66362	2.81624	2.89612	2.32923
	NK cells	3.55155	3.61667	2.21622	1.19022	1.10056	1.89109	0.770557	0.672467	0.705286	2.61886	2.25682	1.0782	1.66354	3.43735	3.0039	0.844353	0.831678	0.70774	0.78785	0.859963	0.791498	1.34685	1.88991	1.50738	0.813247	0.719828	0.666143	1.02586	0.685966	0.884229	3.96421	0.757434	0.666143	1.79193	1.67513	0.69535	2.3785	2.53059	3.36458	1.91892	0.666143	0.72811	0.880842	0.666143	2.99597	3.91373	4.53292	2.76839
	T-cells CD4+	2.11983	1.75325	1.49826	0.729934	1.09793	3.36359	0.735639	0.772065	0.684217	3.03691	1.1404	1.07769	0.979423	2.47337	2.06097	0.827305	0.885305	0.745699	0.973913	0.85511	0.727582	1.30969	1.23673	1.17036	0.892345	0.762453	0.686323	1.01366	0.666143	0.681829	2.53081	0.684352	0.666143	3.33821	0.946919	0.722716	1.17106	1.31715	2.66369	2.30843	0.666143	0.698231	1.0146	0.666143	3.02802	3.99861	3.40211	3.26714
	T-cells CD8+	2.98459	2.65736	1.36437	0.753085	1.22242	3.18964	0.751664	0.776483	0.681535	2.88975	1.04681	1.0782	0.966306	2.55362	2.11949	0.808076	0.836071	0.745699	0.791147	0.811525	0.727582	1.17595	1.49134	1.08429	0.779813	0.782652	0.72111	1.15744	0.666143	0.776774	2.48394	0.731468	0.666143	3.05206	0.930159	0.722716	1.51998	1.74567	2.91369	2.04379	0.666143	0.698231	1.18221	0.666143	3.08353	4.04527	3.57113	3.21355
	T-cells foxP3+	2.39002	2.02511	2.26145	1.03581	1.57119	3.4363	0.681558	0.672467	0.692164	3.31011	1.75608	1.0782	1.01803	3.42143	3.07301	1.05222	1.03539	0.848312	0.949366	0.857031	0.73446	1.3088	2.41883	1.37341	0.779813	0.929879	0.666143	1.07891	0.675778	0.666143	3.72522	0.733037	0.666143	3.0581	2.95032	0.722716	1.80497	2.05187	2.8794	2.64374	0.666143	0.72811	1.25387	0.735319	3.06207	3.89597	3.91163	3.14956
Other tissues	Bone marrow	3.26205	3.10994	4.60443	3.27465	3.87381	3.12623	0.810468	0.672467	0.684352	1.2803	2.83728	1.06219	1.32444	4.85262	4.89596	1.19642	2.40557	0.817962	2.28432	2.03123	2.1871	2.04585	4.32531	3.51023	0.67108	1.85424	0.704708	1.11386	0.675778	0.666143	4.30801	2.53187	0.666143	4.03253	2.98561	4.22687	4.64177	4.71609	4.8774	3.96086	2.95763	0.72811	4.26069	0.666143	2.03804	3.39856	3.25374	2.40294
	C2C12 myoblast cell line	1.48558	1.1294	1.34968	0.765445	0.875003	1.23157	0.699924	0.672467	0.692075	2.02953	1.04464	1.07769	1.43002	0.777572	0.994647	0.784635	3.42383	2.49141	2.04405	3.91313	1.7751	1.45271	1.43046	1.07092	1.66719	3.50879	0.666143	3.38875	0.666143	0.674356	1.05761	3.65238	0.666143	0.825572	4.61027	0.722716	1.54511	1.73591	1.36946	1.28943	0.666143	2.58469	0.82007	0.666143	0.691104	1.45154	1.50336	0.98583
	Granulo mono progenitor	1.53056	1.49304	1.97361	0.947973	0.998303	1.18615	0.745114	0.716045	0.673297	1.58117	2.20172	1.0782	1.37635	3.15649	2.1014	0.808076	0.836071	0.666143	0.85792	0.886448	0.894094	1.27914	1.78912	1.21372	0.779813	0.755875	0.695788	1.05827	0.675778	0.666143	3.49417	0.830685	0.666143	1.07139	1.72786	0.722716	1.04251	1.10933	2.44979	1.47973	0.666143	0.696531	1.14267	0.666143	0.800786	3.43501	2.98858	2.23665
	MEF	2.95279	2.66496	1.33648	0.74484	0.956745	1.06763	0.771587	0.70612	0.940392	2.455	1.32663	1.04665	1.46635	0.738067	0.818028	1.03565	4.24818	2.24878	4.18459	4.07194	3.69021	1.46479	2.12467	0.971508	3.78731	4.611	0.666143	4.52651	1.31624	0.666143	2.99692	3.83184	0.666143	0.745114	4.48245	0.692406	0.666143	0.666143	1.36946	1.34682	0.666143	3.90808	0.815578	0.729651	0.729489	1.81864	3.14554	1.34596
	Mega erythrocyte progenitor	2.97648	2.52579	2.67636	1.06328	1.50193	1.62967	0.855398	0.672467	0.766859	1.90545	2.19586	1.12398	1.42077	3.49465	3.18201	0.870857	0.984122	0.727866	0.914951	0.841453	0.894094	1.30246	2.07442	2.06128	0.779813	0.738463	0.666143	0.885644	0.675778	0.776374	3.19535	0.687529	0.666143	2.42058	1.8529	0.722716	2.41498	2.68188	3.00506	3.00615	0.721068	0.72811	1.44225	0.950779	0.998532	3.17492	2.51232	1.85813
	Neuro2a neuroblastoma cell line	3.55182	3.32052	1.34235	0.729934	1.21835	1.08767	0.745114	0.672467	0.908606	1.7428	0.937242	1.10462	0.891356	0.777572	0.852937	0.743804	0.963741	0.688998	1.05354	0.736197	0.762941	1.14762	2.46202	2.02433	0.779813	2.2096	0.666143	0.847542	0.685204	0.680834	0.981139	0.743549	0.669782	0.729367	2.09872	0.69535	0.829963	0.908217	1.34389	1.46866	0.666143	1.36451	0.84902	0.666143	0.713533	1.02362	1.31266	1.76618
	Nih 3T3 fibroblast cell line	1.35565	1.11459	1.34968	0.822168	0.978021	2.65449	0.753736	0.672467	0.828402	1.78197	0.942727	1.07719	1.58928	1.0566	1.23744	0.792672	3.98014	1.77896	3.72492	3.25295	3.06443	1.04129	1.14624	1.13629	0.837841	3.71906	0.67362	2.30515	0.675778	0.679746	2.03799	2.38943	0.666143	0.86231	4.40153	0.719663	1.59529	1.81544	1.81011	1.98551	0.666143	2.44809	0.815578	0.666612	0.820612	1.15936	0.881128	1.04265
	Skeletal muscle	2.37676	2.09428	1.35344	2.69701	1.04275	3.45614	0.770078	0.672467	0.797112	1.26337	1.04156	1.0782	1.05312	0.881071	1.22841	1.70328	3.77672	1.79062	3.63404	4.17612	2.18915	2.02415	2.72944	2.71725	2.38505	2.98864	1.36081	3.01104	0.688909	0.675137	3.43276	3.28501	0.725503	1.17235	1.69206	0.946526	3.72925	4.0154	4.06088	1.40854	0.666143	0.75618	0.815578	0.691789	0.835897	1.95033	3.01522	2.53442
	Stem cells HSC	3.88843	3.55408	2.20075	0.845501	2.04358	2.34603	2.33158	0.679473	0.682867	2.06298	2.36677	1.20132	1.59545	3.33915	2.88208	0.798616	0.932448	0.70774	0.899533	0.812963	0.727582	1.31358	2.82693	2.09753	0.767935	0.800442	0.666143	1.01007	0.666143	0.666143	3.64364	0.691524	0.666143	1.37279	1.8439	0.722716	1.48528	1.70819	2.69592	2.3895	1.03137	0.698231	0.945247	0.723825	1.43148	3.60844	3.78928	2.85743
Table Expression - Here we present LOG10 values of basal expression levels for genes from clusters. Table is based on data aviable in BioGPS Expression Atlas. If more than probe was aviable for given gene, the value was avaraged using median.
[truncated: 4 more columns]
