# Supplementary material for: The Effect of Acute and Chronic Social Stress on the Hippocampal Transcriptome in Mice
Source: PLoS One. 2015 Nov 10;10(11):e0142195. doi: 10.1371/journal.pone.0142195 (PMC4640871; doi:10.1371/journal.pone.0142195)
Supplement: S7 Table — (XLSX) [file pone.0142195.s008.xlsx]

## Sheet: S7
Title 1	Checklist (Section/paragraph)
Provide as accurate and concise a description of the content of the article as possible.	First page
Abstract 2
Provide an accurate summary of the background, research objectives, including details of the species or strain of animal used, key methods, principal findings and conclusions of the study.	Second page
INTRODUCTION
Background 3
a. Include sufficient scientific background (including relevant references to previous work) to understand the motivation and context for the study, and explain the experimental approach and rationale.	Introduction, paragraph 1 and 2
b. Explain how and why the animal species and model being used can address the scientific objectives and, where appropriate, the study’s relevance to human biology.	Introduction, paragraph 2
Objectives 4
Clearly describe the primary and any secondary objectives of the study, or specific hypotheses being tested.	Introduction, paragraph 2
METHODS
Ethical statement 5
Indicate the nature of the ethical review permissions, relevant licences (e.g. Animal [Scientific Procedures] Act 1986), and national or institutional guidelines for the care and use of animals, that cover the research.	Materials and Methods - Animals
Study design 6 For each experiment, give brief details of the study design including:
a. The number of experimental and control groups.	Materials and Methods - Experimental procedure
b. Any steps taken to minimise the effects of subjective bias when allocating animals to treatment (e.g. randomisation procedure) and when assessing results (e.g. if done, describe who was blinded and when).	Materials and Methods - Experimental procedure
c. The experimental unit (e.g. a single animal, group or cage of animals).	Materials and Methods - Experimental procedure
A time-line diagram or flow chart can be useful to illustrate how complex study designs were carried out.	Figure 1
Experimental procedures 7 For each experiment and each experimental group, including controls, provide precise details of all procedures carried out:
a. How (e.g. drug formulation and dose, site and route of administration, anaesthesia and analgesia used [including monitoring], surgical procedure, method of euthanasia). Provide details of any specialist equipment used, including supplier(s).	Materials and Methods - Social stress procedure
b. When (e.g. time of day).	Materials and Methods – Sample preparation / Social stress procedure
c. Where (e.g. home cage, laboratory, water maze).	Materials and Methods – Sample preparation / Social stress procedure
d. Why (e.g. rationale for choice of specific anaesthetic, route of administration, drug dose used).	Materials and Methods - Social stress procedure
Experimental animals 8
a. Provide details of the animals used, including species, strain, sex, developmental stage (e.g. mean or median age plus age range) and weight (e.g. mean or median weight plus weight range).	Materials and Methods - Animals
b. Provide further relevant information such as the source of animals, international strain nomenclature, genetic modification status (e.g. knock-out or transgenic), genotype, health/immune status, drug or test naïve, previous procedures, etc.,	Materials and Methods - Animals
Housing and husbandry 9
a. Housing (type of facility e.g. specific pathogen free [SPF]; type of cage or housing; bedding material; number of cage companions; tank shape and material etc. for fish).	Materials and Methods - Animals
b. Husbandry conditions (e.g. breeding programme, light/dark cycle, temperature, quality of water etc for fish, type of food, access to food and water, environmental enrichment).	Materials and Methods - Animals
c. Welfare-related assessments and interventions that were carried out prior to, during, or after the experiment.	Materials and Methods - Animals
Sample size 10
a. Specify the total number of animals used in each experiment, and the number of animals in each experimental group.	Materials and Methods - Experimental procedure / microarray procedures / Real–Time Quantitative PCR
b. Explain how the number of animals was arrived at. Provide details of any sample size calculation used.	Materials and Methods - Analysis of microarray data - Statistics
c. Indicate the number of independent replications of each experiment, if relevant.	Materials and Methods - microarray procedures / Real–Time Quantitative PCR
Allocating animals to experimental groups 11
a. Give full details of how animals were allocated to experimental groups, including randomisation or matching if done.	Materials and Methods - Experimental procedure
b. Describe the order in which the animals in the different experimental groups were treated and assessed.	Materials and Methods - Social stress procedure / Sample preparation
Experimental outcomes 12
Clearly define the primary and secondary experimental outcomes assessed (e.g. cell death, molecular markers, behavioural changes).	Materials and Methods - Microarray procedures / Real–Time Quantitative PCR /
Statistical methods 13
a. Provide details of the statistical methods used for each analysis.	Materials and Methods - Data analysis and statistics - Real–Time Quantitative PCR and correlation analysis / Analysis of microarray data - Statistics
b. Specify the unit of analysis for each dataset (e.g. single animal, group of animals, single neuron).	Materials and Methods - Microarray procedures / Real–Time Quantitative PCR
c. Describe any methods used to assess whether the data met the assumptions of the statistical approach.	Materials and Methods - Data analysis and statistics - Real–Time Quantitative PCR and correlation analysis
RESULTS
Baseline data 14
For each experimental group, report relevant characteristics and health status of animals (e.g. weight, microbiological status, and drug or test naïve) prior to treatment or testing (this information can often be tabulated).	Materials and Methods - Animals / Social stress procedure, Results - Correlation between gene expression (PCR) and organ weights
Numbers analysed 15
a. Report the number of animals in each group included in each analysis. Report absolute numbers (e.g. 10/20, not 50%).	Materials and Methods - Social stress procedure / Microarray procedures / Real–Time Quantitative PCR
b. If any animals or data were not included in the analysis, explain why.	Materials and Methods - Microarray procedures
Outcomes and estimation 16
Report the results for each analysis carried out, with a measure of precision (e.g. standard error or confidence interval).	Tab.1; Tab.S2
Adverse events 17
a. Give details of all important adverse events in each experimental group.	Materials and Methods - Social stress procedure
b. Describe any modifications to the experimental protocols made to reduce adverse events.	Materials and Methods - Social stress procedure
DISCUSSION
Interpretation/ scientific implications 18
a. Interpret the results, taking into account the study objectives and hypotheses, current theory and other relevant studies in the literature.	Conclusions
b. Comment on the study limitations including any potential sources of bias, any limitations of the animal model, and the imprecision associated with the results	Discussion - Markers of tissue cross contamination / Markers of tissue cross contamination, Conclusions, paragraph 2 and 3
c. Describe any implications of your experimental methods or findings for the replacement, refinement or reduction (the 3Rs) of the use of animals in research.	Materials and Methods – Social stress procedure; Conclusions, paragraph 2
Generalisability / translation 19
Comment on whether, and how, the findings of this study are likely to translate to other species or systems, including any relevance to human biology.	Conclusions, paragraph 1; Introduction, paragraph 2
Funding 20
List all funding sources (including grant number) and the role of the funder(s) in the study.	Provided
